# Supplementary material for: Genome-wide meta-analysis of 241,258 adults accounting for smoking behaviour identifies novel loci for obesity traits
Source: Nat Commun. 2017 Apr 26;8:14977. doi: 10.1038/ncomms14977 (PMC5414044; doi:10.1038/ncomms14977)
Supplement: Supplementary Data 1 — BMI association results for all ancestries meta-analyses. Significant SNPs for BMI across all approaches (1-SNPadjSMK, 2-SNPjoint, 3-SNPint, 4-SNPscreen) and strata (C=Combined Men and Women, W=Women-only, M=Men-only) for combined ancestries meta-analyses. Summary statistics are presented from stage1 plus stage 2 results. [file ncomms14977-s2.xlsx]

## Sheet: Supplementary Data 1
Supplementary Data 1. BMI association results for all ancestries meta-analyses. Significant SNPs for BMI across all approaches (1-SNPadjSMK, 2-SNPjoint, 3-SNPint, 4-SNPscreen) and strata (C=Combined Men and Women, W=Women-only, M=Men-only) for combined ancestries meta-analyses. Summary statistics are presented from stage1 plus stage 2 results.
											SMOKERS																NON-SMOKERS																Main and Interaction Effects
					Approaches				Alleles		WOMEN					MEN					PSexdiff	COMBINED					WOMEN					MEN					PSexdiff	COMBINED					WOMEN					MEN
Marker	Chr	Pos (hg19)	Nearest Gene	Novel	1	2	3	4	Effect	Other	N	EAF	β	SE	P	N	EAF	β	SE	P		N	EAF	β	SE	P	N	EAF	β	SE	P	N	EAF	β	SE	P		N	EAF	β	SE	P	βadj	SEadj	PSNPadjSMK	PSNPint	PSNPjoint	βadj	SEadj
rs3127553	1	49438005	AGBL4		W,C	W,C			G	A	26305	0.3685	0.0282	0.0097	0.0037	24501	0.3665	0.0151	0.0103	0.14	0.342188	50805	0.3673	0.0222	0.0072	0.002	111809	0.3634	0.0274	0.005	3.9e-08	77772	0.3706	0.0158	0.0055	0.0044	0.0924697	189581	0.3666	0.0224	0.0038	3.6e-09	0.0265	0.0044	1.415e-09	0.939252	4.40223e-09	0.0143	0.0049
rs10736388	1	50335528	AGBL4		C	C			A	G	20647	0.3267	0.0435	0.0113	0.00011	18469	0.3342	0.0133	0.0123	0.28	0.0636261	39116	0.3302	0.0295	0.0084	0.00048	88735	0.3273	0.0216	0.0057	0.00015	59234	0.3303	0.0223	0.0066	0.00068	0.931072	147969	0.3286	0.022	0.0044	7.2e-07	0.0253	0.0051	5.758e-07	0.0721865	4.61123e-07	0.0175	0.0057
rs1460943	1	72813129	NEGR1			W,C			T	C	24512	0.6115	0.0404	0.0098	3.5e-05	22987	0.6093	0.0411	0.0104	8.2e-05	0.95992	47499	0.6102	0.04	0.0072	3.1e-08	107274	0.6109	0.023	0.0048	1.5e-06	69213	0.6155	0.0318	0.0058	3.4e-08	0.208089	176486	0.6127	0.0262	0.0038	6.2e-12	0.0252	0.0043	5.781e-09	0.0977987	2.10842e-09	0.0332	0.005
rs990871	1	72823713	NEGR1		W,C				T	C	26331	0.5999	0.0383	0.0094	4.6e-05	24458	0.6024	0.036	0.0101	0.00038	0.864218	50789	0.6004	0.0365	0.007	1.9e-07	111864	0.5955	0.0219	0.0047	3.5e-06	77767	0.6107	0.0316	0.0055	6.6e-09	0.148569	189631	0.6018	0.0258	0.0037	2.9e-12	0.0255	0.0043	2.725e-09	0.105	4.79131e-09	0.0316	0.0047
rs1838658	1	72928467	NEGR1			M			T	C	26250	0.6397	0.0209	0.0095	0.028	24464	0.6388	0.0385	0.0102	0.00017	0.195213	50715	0.6393	0.0288	0.0071	5.1e-05	111847	0.6405	0.0175	0.0048	0.00028	77754	0.6459	0.0349	0.0055	1.8e-10	0.0102057	189601	0.6429	0.0244	0.0038	1.2e-10	0.0185	0.0043	1.617e-05	0.739949	0.000115522	0.0348	0.0048
rs10493498	1	72938249	NEGR1		M				C	A	26245	0.6211	0.0227	0.0094	0.016	24473	0.6224	0.0381	0.0102	0.00019	0.254734	50717	0.6216	0.0292	0.007	2.9e-05	111849	0.6205	0.0178	0.0048	0.00021	77767	0.6296	0.0348	0.0055	1.9e-10	0.0120824	189616	0.6242	0.0246	0.0037	3e-11	0.0192	0.0043	7.054e-06	0.629438	5.59124e-05	0.0349	0.0048
rs7526762	1	74993318	TNNI3K		C	C			A	G	26306	0.4658	0.0339	0.0093	0.00027	24490	0.4626	0.0302	0.01	0.0026	0.781054	50796	0.4658	0.032	0.007	4.3e-06	111846	0.4727	0.0192	0.0048	6e-05	77772	0.4661	0.0126	0.0054	0.019	0.324786	189618	0.4706	0.0164	0.0037	1e-05	0.0219	0.0043	2.597e-07	0.144228	4.36883e-07	0.0152	0.0047
rs17381664	1	78048331	ZZZ3		C	C			C	T	26230	0.3813	0.0147	0.0099	0.14	24602	0.38	0.0053	0.0105	0.61	0.503992	50833	0.3805	0.0101	0.0073	0.17	112052	0.3724	0.0227	0.005	5.4e-06	77680	0.374	0.0207	0.0056	0.00023	0.773979	189732	0.3735	0.0217	0.0038	1.2e-08	0.0197	0.0044	9.33e-06	0.45356	1.11042e-05	0.0175	0.0049
rs2968487	1	96887370	PTBP2		C	C			T	C	24305	0.2803	0.0324	0.0109	0.0029	22496	0.2666	0.0513	0.0117	1.2e-05	0.225319	46801	0.2736	0.0412	0.008	2.6e-07	102114	0.2811	0.0222	0.0055	5.5e-05	70672	0.2682	0.0171	0.0064	0.007	0.514909	172786	0.2753	0.0206	0.0043	1.9e-06	0.0251	0.0049	2.59e-07	0.385352	3.49588e-06	0.0251	0.0056
rs7550711	1	110082886	GPR61		M,W,C	W,C			T	C	20754	0.0342	0.1073	0.0297	0.0003	17848	0.0377	0.0636	0.0328	0.052	0.311024	39215	0.0357	0.0858	0.0221	0.0001	99952	0.0312	0.0722	0.015	1.4e-06	70467	0.0347	0.0859	0.0168	3e-07	0.512008	171030	0.034	0.0777	0.0115	1.7e-11	0.0811	0.0131	5.867e-10	0.27302	1.36404e-08	0.0798	0.0146
rs543874	1	177889480	SEC16B		M,W,C	M,W,C			G	A	26156	0.206	0.065	0.0114	1.1e-08	24596	0.1954	0.037	0.0124	0.0028	0.0881477	50752	0.2012	0.0527	0.0085	4.8e-10	112019	0.2001	0.0597	0.0058	3.9e-25	78083	0.1936	0.0373	0.0067	2.2e-08	0.00645156	190103	0.1976	0.0502	0.0046	6.3e-28	0.0601	0.0052	2.663e-31	0.666735	8.59471e-31	0.0353	0.0059
rs2820292	1	201784287	NAV1			C			C	A	26310	0.5346	0.0152	0.0092	0.099	24499	0.543	0.0233	0.01	0.02	0.540867	50809	0.5382	0.0187	0.0068	0.0061	111836	0.5245	0.0192	0.0047	4.5e-05	77774	0.5447	0.0261	0.0053	8.1e-07	0.293755	189610	0.5334	0.022	0.0036	1.1e-09	0.0189	0.0042	6.454e-06	0.687373	6.07413e-05	0.0244	0.0047
rs2820315	1	201872264	LMOD1		C				T	C	26121	0.3028	0.0235	0.0103	0.023	24415	0.3058	0.0348	0.0109	0.0015	0.439521	50537	0.304	0.0287	0.0076	0.00015	111787	0.2953	0.0197	0.0053	0.00019	77640	0.3002	0.025	0.0058	1.9e-05	0.467045	189427	0.2971	0.0216	0.0041	1.3e-07	0.0223	0.0047	2.489e-06	0.733089	7.40539e-05	0.0259	0.0052
rs6755502	2	635721	TMEM18			M			C	T	25391	0.8332	0.0683	0.0127	7.9e-08	23740	0.8333	0.0743	0.0136	5.2e-08	0.740807	49130	0.8333	0.0709	0.0093	3.3e-14	108264	0.8306	0.0642	0.0063	1.5e-24	75377	0.8276	0.0554	0.0072	2e-14	0.321529	183642	0.8296	0.0597	0.0049	1.1e-33	0.0635	0.0057	2.954e-29	0.763888	1.47828e-29	0.0602	0.0063
rs7571957	2	646803	TMEM18		W				C	T	25566	0.828	0.0663	0.0125	1.2e-07	23928	0.8304	0.0684	0.0135	3.9e-07	0.906788	49494	0.8292	0.0669	0.0092	4e-13	108373	0.8236	0.0632	0.0062	2.8e-24	75444	0.8271	0.0555	0.0072	1.2e-14	0.382537	183817	0.8253	0.0592	0.0049	3.9e-34	0.0644	0.0056	1.726e-30	0.817505	2.12664e-29	0.0592	0.0063
rs13386964	2	650828	TMEM18		C				G	A	25491	0.8241	0.0662	0.0124	8.4e-08	23774	0.8213	0.071	0.0133	9.1e-08	0.786547	49264	0.8227	0.0681	0.0091	7e-14	108354	0.8188	0.0628	0.0061	5.9e-25	75422	0.8255	0.0559	0.0072	6.1e-15	0.430854	183777	0.8216	0.0592	0.0048	1.3e-34	0.0619	0.0055	1.74e-29	0.798345	6.24815e-30	0.06	0.0063
rs2867110	2	651105	TMEM18			W			G	C	25484	0.8243	0.0656	0.0124	1.1e-07	23782	0.8214	0.0701	0.0133	1.3e-07	0.799594	49266	0.8228	0.0673	0.0091	1.3e-13	108373	0.819	0.0632	0.0061	3e-25	75452	0.8256	0.0559	0.0072	5.3e-15	0.404621	183826	0.8218	0.0594	0.0048	8.3e-35	0.062	0.0055	1.565e-29	0.856881	4.10499e-30	0.0598	0.0063
rs2867113	2	651365	TMEM18			C			G	A	25486	0.8243	0.0662	0.0124	1e-07	23782	0.8213	0.0704	0.0133	1.2e-07	0.812697	49267	0.8228	0.0678	0.0091	9e-14	108375	0.8191	0.0628	0.0062	2.4e-24	75444	0.8257	0.0559	0.0072	5.8e-15	0.433917	183820	0.8219	0.0593	0.0048	1.1e-34	0.0617	0.0055	3.388e-29	0.798901	3.40556e-29	0.06	0.0063
rs13397165	2	653354	TMEM18		M				G	A	25553	0.8239	0.069	0.0124	3e-08	23927	0.8212	0.0687	0.0133	2.3e-07	0.986497	49480	0.8225	0.0684	0.0091	5.5e-14	108390	0.8197	0.062	0.0062	9.7e-24	75454	0.8259	0.0567	0.0072	2.7e-15	0.547803	183844	0.8224	0.0591	0.0048	2e-34	0.0615	0.0055	4.846e-29	0.599914	3.64388e-29	0.0605	0.0063
rs10929925	2	6155557	SOX11	YES	C	C			C	A	24776	0.5567	0.0207	0.0095	0.029	23370	0.5426	0.0162	0.0102	0.11	0.740503	48147	0.5496	0.0187	0.007	0.0078	102778	0.5509	0.0212	0.0048	9.1e-06	74142	0.5408	0.0196	0.0054	0.00033	0.811332	176920	0.5459	0.0204	0.0038	8.4e-08	0.0221	0.0043	3.31e-07	0.961069	5.40937e-06	0.0177	0.0048
rs11676272	2	25141538	ADCY3		M				G	A	20790	0.4856	0.029	0.0106	0.0061	22217	0.4695	0.0316	0.0104	0.0024	0.857448	43008	0.4779	0.0307	0.0075	3.9e-05	79827	0.4947	0.0378	0.0057	2.9e-11	69354	0.4701	0.0281	0.0057	8.7e-07	0.194355	149181	0.4826	0.0339	0.0042	4.4e-16	0.0341	0.0049	3.619e-12	0.44674	6.68366e-12	0.0272	0.0049
rs10182181	2	25150296	ADCY3		W,C	W,C			G	A	22875	0.4877	0.0286	0.0101	0.0045	23975	0.4737	0.0293	0.01	0.0033	0.959702	46850	0.4813	0.0293	0.0072	4.4e-05	88210	0.4941	0.036	0.0054	2.1e-11	75455	0.4735	0.0271	0.0055	7.1e-07	0.213014	163665	0.4843	0.0325	0.004	3.4e-16	0.0329	0.0047	2.257e-12	0.501417	4.05351e-12	0.026	0.0048
rs13011109	2	58857419	FANCL		C	C			G	C	25633	0.6096	0.0263	0.0094	0.0053	23870	0.604	0.0153	0.0102	0.13	0.415921	49503	0.607	0.0209	0.007	0.0027	108429	0.6088	0.0223	0.0048	2.8e-06	75442	0.6139	0.0164	0.0055	0.0031	0.383741	183871	0.6111	0.0195	0.0038	2.3e-07	0.0222	0.0043	1.825e-07	0.69366	4.10484e-07	0.0164	0.0049
rs7599312	2	213413231	ERBB4		C	C			G	A	22700	0.7165	0.0157	0.0109	0.15	23808	0.7171	0.0239	0.0111	0.031	0.588675	46508	0.7166	0.0201	0.0078	0.01	87840	0.7126	0.0296	0.0058	3e-07	75236	0.7285	0.022	0.006	0.00028	0.326012	163076	0.7202	0.0262	0.0043	1.2e-09	0.0272	0.0052	1.505e-07	0.241522	7.83166e-07	0.0226	0.0053
rs2943641	2	227093745	IRS1		C	C			T	C	22863	0.366	0.0014	0.0104	0.9	24069	0.3641	0.0221	0.0104	0.035	0.148767	46932	0.3648	0.0117	0.0074	0.11	86781	0.3558	0.02	0.0055	0.0003	75775	0.3598	0.0283	0.0057	6e-07	0.258442	162556	0.3574	0.0238	0.0041	7.9e-09	0.0143	0.0049	0.003315	0.100065	0.00133259	0.0255	0.0049
rs10510554	3	25099776	RARB			C			C	T	26280	0.562	0.035	0.0094	0.00021	24497	0.5601	0.0319	0.01	0.0015	0.816757	50776	0.5607	0.0334	0.0069	1.3e-06	111785	0.5579	0.0102	0.0048	0.032	77759	0.5512	0.0184	0.0054	0.00062	0.221187	189545	0.5551	0.0139	0.0037	0.00016	0.0143	0.0043	0.0008054	0.0146007	0.000102087	0.0211	0.0047
rs7613875	3	49971514	RBM6		C				A	C	25430	0.5473	0.0284	0.0096	0.003	23261	0.534	0.0105	0.0103	0.31	0.192176	48692	0.541	0.0199	0.007	0.0047	108390	0.5417	0.0127	0.0048	0.0077	76347	0.5147	0.025	0.0055	5.6e-06	0.0693913	184737	0.5302	0.018	0.0037	1.5e-06	0.0168	0.0044	0.0001388	0.128622	0.000379717	0.0209	0.0049
rs2365389	3	61236462	FHIT		M,C	M,W,C			C	T	24488	0.567	0.0453	0.0097	2.9e-06	22945	0.5815	0.033	0.0103	0.0014	0.372476	47433	0.5733	0.0396	0.0071	2.6e-08	107263	0.5547	0.0178	0.0049	0.00025	69207	0.5739	0.0359	0.0057	2.9e-10	0.00946855	176470	0.5623	0.0252	0.0039	6.8e-11	0.0225	0.0044	2.897e-07	0.00855339	2.50344e-08	0.0319	0.005
rs6794880	3	84451512	SRRM1P2	YES	C				A	G	20544	0.8474	0.0226	0.0147	0.13	18382	0.8538	0.0281	0.0161	0.082	0.795797	39000	0.8501	0.025	0.011	0.023	88751	0.847	0.0329	0.0074	9e-06	59216	0.8534	0.0181	0.0088	0.039	0.165567	147968	0.8495	0.0272	0.0059	3.9e-06	0.0325	0.0066	8.422e-07	0.515524	1.565e-05	0.021	0.0077
rs7355953	3	85792137	CADM2		W,C	C			C	T	23245	0.2076	0.0486	0.0123	7.7e-05	24352	0.2152	0.0177	0.0123	0.15	0.0683879	47597	0.2113	0.0344	0.0087	8.1e-05	90302	0.2054	0.0263	0.0066	6.7e-05	76861	0.2075	0.0231	0.0066	0.00048	0.711563	167163	0.2063	0.0251	0.0048	2.3e-07	0.0324	0.0058	2.069e-08	0.0964483	1.45139e-07	0.0215	0.0059
rs12629427	3	89145340	EPHA3	YES	W				C	T	26237	0.257	0.0248	0.0108	0.021	24496	0.2639	-0.0003	0.0115	0.98	0.102646	50732	0.26	0.0137	0.008	0.086	111724	0.2547	0.0278	0.0055	3.6e-07	77769	0.2587	0.0107	0.0062	0.084	0.0261524	189494	0.2562	0.0206	0.0042	1.3e-06	0.0265	0.0049	4.812e-08	0.796985	2.02869e-07	0.0068	0.0055
rs16851483	3	141275436	RASA2		C	C			T	G	20224	0.0674	0.0075	0.0214	0.73	17496	0.0738	0.0678	0.0227	0.0029	0.0473787	37934	0.0707	0.0347	0.0157	0.027	88052	0.0713	0.0572	0.0105	4.9e-08	58420	0.0802	0.0506	0.0118	1.8e-05	0.652418	146471	0.0752	0.0542	0.0081	2.3e-11	0.0456	0.0095	1.735e-06	0.0303903	3.38179e-07	0.0554	0.0104
rs2640017	3	141335121	RASA2		M				G	A	22517	0.0659	0.0105	0.0207	0.61	22985	0.0695	0.0686	0.0207	0.00091	0.041737	45897	0.0678	0.0394	0.0147	0.0075	89588	0.069	0.0489	0.0107	5e-06	76293	0.0749	0.0493	0.0106	3.6e-06	0.977149	165881	0.072	0.0487	0.0078	5.1e-10	0.0386	0.0095	5.142e-05	0.086664	2.56357e-05	0.0558	0.0094
rs13069244	3	180441172	CCDC39	YES		C			A	G	24955	0.074	0.0647	0.0193	0.00081	22927	0.0817	0.0547	0.0208	0.0085	0.717699	47957	0.0799	0.061	0.0142	1.8e-05	108837	0.0755	0.0246	0.0097	0.012	76982	0.0747	0.0407	0.0114	0.00035	0.246522	185819	0.075	0.0307	0.0077	6.6e-05	0.0302	0.0087	0.0005105	0.0537602	0.00014556	0.0427	0.0098
rs4234589	3	185818882	ETV5		W,C	W,C			A	G	26016	0.8654	0.0561	0.0135	3.4e-05	24173	0.8693	0.0564	0.0148	0.00013	0.987743	50188	0.8673	0.0564	0.0101	2.1e-08	111286	0.8646	0.0407	0.0068	2.2e-09	77366	0.8658	0.023	0.0079	0.0038	0.067288	188652	0.8652	0.0339	0.0053	1.8e-10	0.0424	0.0061	4.079e-12	0.289809	2.95893e-12	0.0295	0.007
rs12641981	4	45179883	GNPDA2		M,C	M,C			T	C	26299	0.4145	0.0269	0.0095	0.0044	24675	0.4201	0.0442	0.0102	1.5e-05	0.202936	50973	0.4165	0.0352	0.007	5.8e-07	111979	0.4105	0.034	0.0048	2.3e-12	78072	0.4245	0.0312	0.0055	1.2e-08	0.679338	190051	0.4166	0.0325	0.0037	2.9e-18	0.0314	0.0043	4.014e-13	0.488228	2.31146e-13	0.0357	0.0048
rs10938397	4	45182527	GNPDA2		W	W			G	A	26125	0.4145	0.029	0.0096	0.0024	24473	0.4211	0.0438	0.0102	1.8e-05	0.27839	50597	0.4171	0.036	0.0071	3.4e-07	110902	0.4116	0.0344	0.0049	1.6e-12	77449	0.4253	0.03	0.0055	4.7e-08	0.519654	188351	0.4174	0.0323	0.0037	4.5e-18	0.032	0.0043	1.546e-13	0.602563	2.07057e-13	0.0346	0.0048
rs13107325	4	103188709	SLC39A8		M,C	M,C			T	C	19816	0.0774	0.049	0.0217	0.024	21833	0.0729	0.0785	0.0226	0.00051	0.334075	41800	0.0749	0.0636	0.0157	5.3e-05	87158	0.0728	0.0333	0.0115	0.0037	75893	0.075	0.0574	0.0116	6.9e-07	0.111551	163051	0.0738	0.0449	0.0085	1.2e-07	0.0355	0.0101	0.0004274	0.506045	0.00118049	0.0607	0.0103
rs336396	4	143062811	INPP4B	YES			C		T	C	18705	0.1818	0.0561	0.0155	0.00029	16648	0.1808	0.0691	0.0169	4.5e-05	0.560875	35428	0.1838	0.063	0.0115	4.8e-08	83950	0.1853	-0.0123	0.0077	0.11	50268	0.1806	0.0039	0.0095	0.68	0.153795	134218	0.1832	-0.0059	0.0062	0.34	-0.0014	0.0069	0.8415	4.04427e-05	0.000399334	0.0191	0.0083
rs10057967	5	74997756	POC5		W				T	C	20651	0.6204	0.0303	0.0105	0.0039	18462	0.6086	0.0229	0.0116	0.049	0.62757	39113	0.6143	0.0272	0.0079	0.00057	88777	0.6186	0.025	0.0053	2.9e-06	58925	0.6067	0.0293	0.0062	2.5e-06	0.570029	147702	0.6138	0.0269	0.0042	9.6e-11	0.027	0.0048	2.11e-08	0.639632	2.2921e-07	0.0246	0.0054
rs2112347	5	75015242	POC5		C	C			T	G	26140	0.6154	0.0236	0.0095	0.013	24466	0.6101	0.0156	0.0102	0.13	0.55601	50607	0.6125	0.02	0.007	0.0041	110660	0.6127	0.0226	0.0048	2.2e-06	77635	0.6094	0.03	0.0054	3.3e-08	0.269582	188294	0.6105	0.0258	0.0038	6.5e-12	0.0233	0.0043	5e-08	0.922231	7.01635e-07	0.0243	0.0048
rs943466	6	33731787	LEMD2			C			G	A	26179	0.7552	0.0448	0.0108	3.1e-05	24418	0.7486	0.0414	0.0115	0.00031	0.825023	50596	0.7518	0.0431	0.0079	4.8e-08	111533	0.7534	0.0094	0.0054	0.081	77554	0.7495	0.0117	0.0061	0.054	0.760897	189088	0.7516	0.0103	0.0042	0.014	0.0164	0.0049	0.0007261	0.00232237	4.03203e-05	0.0161	0.0054
rs998278	6	34765584	UHRF1BP1		W				A	G	20681	0.3582	0.026	0.011	0.018	18291	0.3621	0.0198	0.012	0.097	0.696021	38972	0.3614	0.0236	0.0083	0.0043	88642	0.3628	0.0268	0.0055	1e-06	58947	0.3474	0.0124	0.0064	0.055	0.0659562	147589	0.3572	0.0214	0.0044	8.7e-07	0.0277	0.0049	2.136e-08	0.946124	4.2758e-07	0.0131	0.0057
rs6457796	6	34828553	UHRF1BP1		C	W,C			C	T	26302	0.3127	0.0217	0.0103	0.035	24674	0.3047	0.0115	0.011	0.29	0.487449	50975	0.3096	0.0173	0.0075	0.022	112042	0.3238	0.0281	0.0051	3.6e-08	77794	0.29	0.0175	0.0059	0.0032	0.143014	189837	0.3085	0.0244	0.004	6.9e-10	0.0252	0.0046	4.228e-08	0.563044	2.7799e-08	0.0162	0.0052
rs2206277	6	50798526	TFAP2B			W			T	C	26288	0.1831	0.0666	0.0121	4.1e-08	24604	0.1816	0.0486	0.0129	0.00017	0.296467	50893	0.1823	0.0581	0.009	9.3e-11	112003	0.1826	0.0352	0.0061	6.7e-09	78067	0.189	0.0329	0.0069	2.2e-06	0.787793	190070	0.1853	0.0342	0.0048	6.9e-13	0.0384	0.0055	2.532e-12	0.0160542	1.55142e-14	0.0347	0.0061
rs943005	6	50865820	TFAP2B		M,W,C	M,C			T	C	26192	0.1686	0.0591	0.0123	1.6e-06	24532	0.1703	0.0556	0.013	2e-05	0.840988	50724	0.1694	0.0577	0.0091	1.9e-10	112039	0.1684	0.0371	0.0062	1.9e-09	76963	0.1763	0.0344	0.007	7.8e-07	0.755629	189001	0.1719	0.0359	0.0048	8.4e-14	0.0409	0.0056	2.115e-13	0.097011	1.62714e-13	0.0366	0.0062
rs4498364	6	97613773	MMS22L		C	C			C	T	20626	0.3213	0.0225	0.0114	0.049	18251	0.3298	0.0197	0.0124	0.11	0.864597	38878	0.325	0.0223	0.0085	0.0091	88567	0.3165	0.0191	0.0056	0.00072	58866	0.3107	0.0354	0.0068	1.6e-07	0.046302	147433	0.3138	0.0254	0.0045	2e-08	0.0189	0.0051	0.0002017	0.781036	0.000424669	0.0292	0.0059
rs13191362	6	163033350	PARK2		W,C	W,C			A	G	25670	0.8781	0.0182	0.015	0.23	23997	0.8801	0.0318	0.0157	0.043	0.520517	49700	0.8786	0.0227	0.011	0.039	110197	0.8809	0.0432	0.0074	6.8e-09	77434	0.8778	0.0222	0.0084	0.0082	0.0431899	187631	0.8796	0.0347	0.0058	1.7e-09	0.0384	0.0067	1.092e-08	0.12061	1.90488e-08	0.0222	0.0074
rs2245368	7	76608143	CCDC146		C	C			C	T	21409	0.1899	0.0447	0.0151	0.003	19972	0.1988	0.0329	0.0156	0.035	0.577128	41381	0.1945	0.0384	0.0109	0.00044	91007	0.1952	0.0349	0.0078	8.1e-06	64697	0.2041	0.0242	0.0082	0.0033	0.307923	155704	0.1997	0.0305	0.0059	2.3e-07	0.0378	0.007	6.38e-08	0.548859	5.62132e-07	0.0259	0.0073
rs9641123	7	93197732	CALCR		C	C			C	G	20540	0.4154	0.0298	0.011	0.0068	18238	0.422	0.042	0.012	0.00048	0.442016	38779	0.4182	0.0346	0.0082	2.5e-05	88511	0.4144	0.0231	0.0055	2.7e-05	58827	0.4186	0.0268	0.0064	3e-05	0.636606	147338	0.4158	0.024	0.0043	3e-08	0.0238	0.005	2.337e-06	0.571433	3.76566e-06	0.029	0.0056
rs17405819	8	76806584	HNF4G			C			T	C	26158	0.7044	0.0307	0.0101	0.0024	24427	0.6939	0.0216	0.0108	0.046	0.527825	50586	0.6997	0.026	0.0075	0.00056	111832	0.7056	0.0197	0.0052	0.00014	77766	0.6968	0.0182	0.0058	0.0017	0.835557	189598	0.7018	0.0192	0.004	1.4e-06	0.0199	0.0046	1.605e-05	0.314126	7.53602e-06	0.0178	0.0052
rs960923	8	77228925	MRPL9P1		C				G	A	26320	0.5391	0.0151	0.0092	0.1	24501	0.5377	0.0258	0.0099	0.009	0.416681	50821	0.5378	0.0205	0.0068	0.0027	111857	0.5317	0.018	0.0046	0.0001	77785	0.5391	0.0159	0.0053	0.0026	0.747096	189642	0.5347	0.0174	0.0036	1.6e-06	0.0178	0.0042	2.102e-05	0.769609	0.000123053	0.018	0.0046
rs10968576	9	28414339	LINGO2		C				G	A	26370	0.3066	0.0333	0.0102	0.0011	24681	0.3047	0.0202	0.0108	0.063	0.365644	51051	0.3055	0.0269	0.0075	0.00032	112094	0.3025	0.0254	0.0051	6.1e-07	78076	0.3043	0.024	0.0058	3.6e-05	0.845103	190170	0.3034	0.0246	0.004	5.1e-10	0.0279	0.0046	9.346e-10	0.471746	1.99247e-08	0.0228	0.0051
rs10968577	9	28415512	LINGO2		W	W,C			T	C	24724	0.3114	0.0346	0.0105	0.00095	22975	0.3063	0.0215	0.0112	0.054	0.381372	47699	0.3087	0.0282	0.0077	0.00025	101740	0.311	0.0263	0.0053	6.1e-07	71874	0.3066	0.0244	0.006	4.3e-05	0.798099	173614	0.3092	0.0253	0.0041	5.3e-10	0.029	0.0047	7.707e-10	0.463412	1.9726e-08	0.0231	0.0052
rs1928295	9	120378483	TLR4		C	C			T	C	23682	0.5523	0.0194	0.0097	0.045	24555	0.5519	0.0047	0.0098	0.63	0.274077	48237	0.5521	0.0118	0.007	0.09	89894	0.5553	0.0242	0.0051	2.3e-06	76689	0.5575	0.0199	0.0054	0.00019	0.532438	166583	0.5564	0.0221	0.0038	7.2e-09	0.0222	0.0045	7.168e-07	0.648721	1.74636e-06	0.0154	0.0046
rs4506565	10	114756041	TCF7L2		C				A	T	26200	0.6804	-0.0032	0.01	0.75	24460	0.6888	0.0091	0.0107	0.4	0.388924	50661	0.684	0.0025	0.0073	0.73	111570	0.6717	0.0197	0.005	8.8e-05	77453	0.6844	0.03	0.0058	2e-07	0.147233	189023	0.6771	0.0239	0.0039	1.2e-09	0.0165	0.0045	0.0002555	0.033356	0.000404443	0.0247	0.0051
rs7903146	10	114758349	TCF7L2			M,C			T	C	23533	0.2865	0.0103	0.0109	0.35	24507	0.285	-0.0087	0.011	0.43	0.208126	48040	0.286	0.001	0.0078	0.9	90186	0.2909	-0.0197	0.0057	0.00055	78079	0.2911	-0.0341	0.0059	6.8e-09	0.0583522	168264	0.291	-0.0264	0.0043	6.5e-10	-0.0137	0.0051	0.007448	0.0112024	0.00163041	-0.0273	0.0052
rs925947	11	27667367	BDNF-AS		W				G	T	25374	0.7902	0.052	0.0117	9.4e-06	23298	0.7925	0.0536	0.0125	2e-05	0.923626	48673	0.7915	0.053	0.0087	9.6e-10	108961	0.7871	0.039	0.0059	3e-11	74139	0.7848	0.0326	0.0067	1e-06	0.439719	183100	0.7861	0.0369	0.0046	8e-16	0.0418	0.0053	5.286e-15	0.302617	1.66942e-14	0.0362	0.0059
rs6265	11	27679916	BDNF		C	W,C			C	T	23195	0.8078	0.0642	0.0128	5.7e-07	24555	0.8123	0.0576	0.0128	7e-06	0.708364	47750	0.8103	0.0613	0.0092	2.5e-11	91691	0.8021	0.0433	0.0067	1e-10	77643	0.8087	0.0377	0.0069	3.8e-08	0.530034	169334	0.8053	0.0413	0.005	1.3e-16	0.0451	0.0059	2.536e-14	0.132476	2.93695e-15	0.0405	0.0059
rs2049045	11	27694241	BDNF		M	M			G	C	25381	0.8138	0.0562	0.0125	7.1e-06	24354	0.8073	0.0639	0.0132	1.4e-06	0.663911	49735	0.811	0.0603	0.0092	5.8e-11	110120	0.8141	0.0388	0.0062	5e-10	77257	0.8116	0.0383	0.0071	6.4e-08	0.954412	187377	0.8132	0.0391	0.0048	6e-16	0.0403	0.0057	1.211e-12	0.195249	1.27751e-13	0.0424	0.0061
rs7124681	11	47529947	CELF1		C	C			A	C	26304	0.3951	0.0277	0.0094	0.0031	24680	0.3986	0.0263	0.0099	0.008	0.916212	50984	0.3965	0.0269	0.0069	8.8e-05	112088	0.3951	0.0199	0.0048	2.9e-05	78074	0.3929	0.0245	0.0054	5.5e-06	0.492533	190161	0.3945	0.0218	0.0036	2.3e-09	0.0204	0.0042	1.495e-06	0.442433	2.41018e-06	0.0246	0.0047
rs12286929	11	115022404	CADM1		C	C			G	A	26071	0.5256	0.0129	0.0092	0.16	24071	0.5148	0.0118	0.01	0.24	0.933817	50143	0.5206	0.0119	0.0068	0.081	110541	0.5249	0.02	0.0046	1.6e-05	77169	0.5147	0.02	0.0053	0.00017	1	187710	0.5206	0.02	0.0036	3.5e-08	0.0175	0.0042	3.147e-05	0.473332	2.93904e-05	0.0173	0.0047
rs10875980	12	50244767	BCDIN3D		W				T	A	25526	0.4402	0.0363	0.0095	0.00013	23867	0.4442	0.0197	0.0102	0.054	0.221816	49394	0.4421	0.0286	0.007	4.5e-05	108061	0.4384	0.0259	0.0048	6.5e-08	75190	0.4495	0.0211	0.0055	0.00011	0.478554	183251	0.443	0.0239	0.0038	2.6e-10	0.0269	0.0043	3.478e-10	0.309968	3.21594e-10	0.0216	0.0048
rs7138803	12	50247468	BCDIN3D		M,C	W,C			A	G	23512	0.368	0.0438	0.0104	2.7e-05	24500	0.3824	0.0287	0.0104	0.0059	0.292213	48012	0.375	0.0364	0.0075	1e-06	90109	0.3581	0.0286	0.0056	2.7e-07	77802	0.3777	0.0257	0.0056	3.9e-06	0.692894	167911	0.3678	0.0269	0.0041	4.1e-11	0.0301	0.0049	7.043e-10	0.180531	3.05222e-10	0.027	0.0049
rs11065987	12	112072424	PPTC7		C				A	G	25572	0.5839	0.0078	0.0098	0.43	24063	0.5886	0.023	0.0106	0.031	0.280085	49634	0.587	0.015	0.0073	0.041	108406	0.5887	0.0189	0.0049	0.00013	76607	0.59	0.0224	0.0057	8.6e-05	0.615858	185012	0.5895	0.02	0.0039	2.3e-07	0.0165	0.0045	0.0002312	0.29261	0.000428372	0.023	0.005
rs12429545	13	54102206	OLFM4		C	C			A	G	23199	0.1345	0.0502	0.0149	0.00075	24113	0.1417	0.0054	0.015	0.72	0.0297146	47346	0.138	0.0279	0.0106	0.0087	91707	0.1339	0.0293	0.0078	0.00019	76487	0.1437	0.0333	0.0078	2.1e-05	0.695731	168194	0.1389	0.0313	0.0058	6.4e-08	0.0329	0.0069	1.91e-06	0.196235	2.95853e-06	0.0257	0.0069
rs7141420	14	79899454	NRXN3		W,C	W,C			T	C	26037	0.5275	0.0366	0.0092	6.5e-05	24362	0.5277	-0.0023	0.0099	0.82	0.00314972	50400	0.5277	0.0181	0.0068	0.0078	110310	0.53	0.0263	0.0046	1.2e-08	77079	0.5304	0.0206	0.0053	0.0001	0.381423	187389	0.5303	0.0237	0.0036	4.4e-11	0.0278	0.0042	2.584e-11	0.298222	2.91793e-11	0.0144	0.0046
rs8025790	15	68076399	MAP2K5		C	C			G	T	26222	0.7521	0.0234	0.0108	0.031	24473	0.7614	0.0139	0.0116	0.23	0.538625	50696	0.7559	0.0182	0.008	0.022	111811	0.7385	0.0338	0.0053	1.9e-10	77765	0.7522	0.0251	0.0062	5.6e-05	0.250462	189576	0.7435	0.0303	0.0042	6.5e-13	0.0324	0.0049	3.009e-11	0.369374	1.40956e-10	0.0225	0.0054
rs16951275	15	68077168	MAP2K5		W	W			T	C	26222	0.7519	0.0237	0.0108	0.029	24471	0.7559	0.0157	0.0116	0.18	0.604594	50693	0.7534	0.0193	0.008	0.016	111811	0.7386	0.0341	0.0053	1.3e-10	77761	0.7523	0.0241	0.0062	0.00011	0.186518	189572	0.7436	0.0301	0.0042	9.5e-13	0.0322	0.0048	2.026e-11	0.369374	9.23229e-11	0.0222	0.0054
rs12902602	15	78967401	CHRNB4			C	C		A	G	26162	0.6095	0.0358	0.0096	0.00019	24462	0.615	0.0592	0.0102	5.9e-09	0.086565	50624	0.6125	0.0472	0.007	1.8e-11	111854	0.6155	-0.0057	0.0049	0.25	77657	0.6221	0.0021	0.0056	0.7	0.258595	189511	0.6185	-0.0023	0.0038	0.55	0.0031	0.0044	0.4837	6.28576e-05	0.000485692	0.0158	0.0048
rs3813565	15	79019610	ADAMTS7				M		G	T	26120	0.6177	0.0312	0.0098	0.0014	24329	0.6209	0.0662	0.0103	1.4e-10	0.0115521	50449	0.6197	0.0479	0.0071	2e-11	110948	0.622	-0.0061	0.005	0.22	76977	0.6253	0.0036	0.0056	0.53	0.163682	187925	0.6234	-0.0021	0.0039	0.59	0.0021	0.0045	0.6389	0.000425599	0.00299118	0.0185	0.0049
rs1809420	15	79056769	ADAMTS7		M			M	T	C	16003	0.5908	0.0363	0.0125	0.0037	13819	0.5886	0.0739	0.0139	9.8e-08	0.039094	29822	0.5902	0.0536	0.0094	1.1e-08	75538	0.5892	-0.0058	0.0061	0.34	43262	0.5946	0.0234	0.0075	0.002	0.00114584	118799	0.5915	0.0056	0.0049	0.25	0.0026	0.0056	0.6421	0.00167495	0.00938505	0.0363	0.0067
rs7171916	15	79067951	ADAMTS7			M			C	G	19746	0.5917	0.026	0.0114	0.022	17496	0.6015	0.0757	0.0126	1.7e-09	0.00269642	37242	0.5966	0.0491	0.0085	7.7e-09	84810	0.592	-0.0058	0.0059	0.33	56277	0.5998	0.0197	0.0068	0.0037	0.00227047	141086	0.5954	0.0048	0.0046	0.3	0.0013	0.0053	0.8085	0.0100054	0.045776	0.032	0.006
rs879620	16	4015729	ADCY9		C	C			T	C	20354	0.5902	0.025	0.0111	0.024	18318	0.5742	0.0292	0.0121	0.016	0.793021	38672	0.5816	0.0276	0.0083	0.00085	87150	0.5887	0.023	0.0055	3.4e-05	58960	0.5693	0.0248	0.0064	0.00011	0.818216	146111	0.5796	0.0237	0.0044	6.7e-08	0.0229	0.0051	6.542e-06	0.866834	1.26213e-05	0.0254	0.0056
rs2531982	16	4033097	ADCY9		M				G	A	20864	0.2479	-0.0008	0.0131	0.95	19528	0.2458	0.039	0.014	0.0052	0.0332121	40392	0.2468	0.0191	0.0096	0.047	93706	0.2447	0.0082	0.0065	0.2	64717	0.247	0.0341	0.0072	1.9e-06	0.00399539	158423	0.2457	0.0193	0.0049	9.5e-05	0.0069	0.0058	0.2371	0.522687	0.450407	0.035	0.0064
rs12446632	16	19935389	GPRC5B		M				G	A	22682	0.8671	0.0507	0.0148	0.00062	24050	0.8598	0.0504	0.0149	0.00071	0.988307	46766	0.8634	0.0501	0.0106	2.3e-06	85599	0.8661	0.0235	0.0079	0.0027	77364	0.8682	0.0375	0.0081	3.2e-06	0.182054	162963	0.8672	0.0297	0.0058	3.5e-07	0.025	0.007	0.0003247	0.0916321	3.39033e-05	0.0423	0.007
rs11639988	16	19944363	GPRC5B		C	C			A	G	25281	0.8481	0.0424	0.0134	0.0016	23599	0.8541	0.0517	0.0146	0.0004	0.630225	48913	0.8499	0.0463	0.01	3.5e-06	109129	0.8426	0.0297	0.0066	6.4e-06	76520	0.8571	0.0318	0.008	6.8e-05	0.827383	185650	0.8482	0.0301	0.0053	1.4e-08	0.0286	0.006	1.79e-06	0.377277	2.68339e-07	0.0378	0.0069
rs2650492	16	28333411	SBK1		C				A	G	22402	0.2956	0.0326	0.0117	0.0052	23604	0.3074	0.0119	0.0117	0.31	0.199328	46006	0.3011	0.0229	0.0084	0.0063	86507	0.2896	0.0155	0.0063	0.013	73611	0.2897	0.0272	0.0063	1.8e-05	0.156686	160118	0.2898	0.0215	0.0046	2.9e-06	0.0198	0.0056	0.0004214	0.180531	0.000999372	0.0238	0.0056
rs8049439	16	28837515	ATXN2L		M	M			C	T	23760	0.4067	0.0264	0.0098	0.007	24639	0.4088	0.0265	0.01	0.0081	0.994154	48399	0.4077	0.0272	0.0071	0.00012	90219	0.4077	0.0226	0.0051	1.1e-05	76980	0.3946	0.0368	0.0054	1.1e-11	0.0392453	167198	0.4017	0.0294	0.0039	2.5e-14	0.0248	0.0046	9.544e-08	0.720599	1.44555e-06	0.032	0.0047
rs4788099	16	28855727	ATP2A1		C				G	A	26405	0.3865	0.0274	0.0094	0.0034	24648	0.3884	0.0281	0.01	0.0052	0.958271	51053	0.3869	0.0286	0.007	4e-05	112088	0.381	0.025	0.0048	1.4e-07	78084	0.3832	0.0356	0.0054	5.7e-11	0.113777	190171	0.3823	0.0297	0.0037	4.7e-16	0.0264	0.0042	4.198e-10	0.813172	1.83861e-08	0.0321	0.0048
rs4788102	16	28873398	SH2B1			W,C			A	G	26402	0.3857	0.027	0.0094	0.0039	24645	0.3948	0.0285	0.0101	0.0048	0.911199	51047	0.3896	0.0287	0.007	3.7e-05	110418	0.3802	0.0254	0.0048	9.5e-08	78080	0.3826	0.036	0.0054	3.6e-11	0.113777	188497	0.3809	0.03	0.0037	9e-16	0.0269	0.0043	4.603e-10	0.874806	1.34265e-08	0.0325	0.0048
rs8055982	16	28881202	SH2B1		W				C	A	26340	0.3864	0.0277	0.0094	0.0033	24468	0.389	0.0294	0.0101	0.0037	0.899418	50808	0.3872	0.0293	0.007	2.5e-05	111863	0.3807	0.0251	0.0048	1.4e-07	77770	0.3835	0.0358	0.0054	4.5e-11	0.110408	189632	0.3815	0.0297	0.0037	1.7e-15	0.027	0.0042	1.789e-10	0.797927	1.50193e-08	0.0325	0.0048
rs11649149	16	30008644	HIRIP3		C	C			T	C	20531	0.5112	0.0234	0.0104	0.025	18061	0.5061	0.0285	0.0114	0.012	0.734586	38593	0.5089	0.0261	0.0078	0.00078	88138	0.5146	0.0189	0.0053	0.00035	58576	0.5158	0.0246	0.0061	6.3e-05	0.447167	146714	0.5149	0.0209	0.0042	5.2e-07	0.0199	0.0048	2.825e-05	0.688665	0.00013782	0.026	0.0054
rs12597511	16	31145219	PRSS8		C				C	T	24226	0.6405	0.0156	0.0101	0.12	22822	0.6414	0.0267	0.0108	0.014	0.44125	47048	0.6414	0.0218	0.0074	0.0034	104060	0.6446	0.0187	0.0051	0.00027	71884	0.6419	0.0221	0.0058	0.00015	0.635164	175944	0.6434	0.0195	0.004	1e-06	0.0176	0.0046	0.0001263	0.775883	0.000365207	0.0219	0.0051
rs9930333	16	53799977	FTO		W	W			G	T	24935	0.4273	0.0933	0.0097	8.7e-22	23209	0.4363	0.0862	0.0103	5.8e-17	0.606689	48144	0.4315	0.0892	0.0072	1.8e-35	104259	0.4327	0.0693	0.0049	5.754e-45	72316	0.433	0.0702	0.0055	7.2e-37	0.89522	176576	0.4327	0.0694	0.0039	2.499e-72	0.0739	0.0045	2.151e-61	0.0217472	2.99494e-64	0.0739	0.0049
rs1558902	16	53803574	FTO		M,C	M,C			A	T	25686	0.3992	0.0938	0.0097	3.7e-22	24420	0.4073	0.0948	0.0101	8.7e-21	0.941599	50106	0.4025	0.0936	0.0072	7.8e-39	107859	0.4034	0.0685	0.0049	3.835e-44	77448	0.4019	0.0771	0.0055	2.771e-45	0.208214	185308	0.4023	0.072	0.0038	1.422e-79	0.0707	0.0044	5.101e-59	0.0155609	1.80926e-63	0.0806	0.0047
rs889398	16	69556715	NFAT5		C	C			C	T	26371	0.5863	0.0076	0.0094	0.42	24674	0.5877	0.001	0.0099	0.92	0.619915	51044	0.5875	0.005	0.0069	0.46	112061	0.5916	0.023	0.0048	1.4e-06	78074	0.5901	0.0209	0.0054	0.00012	0.75405	190136	0.5905	0.0221	0.0036	1.4e-09	0.0195	0.0042	4.264e-06	0.129396	7.45311e-06	0.0164	0.0047
rs12939549	17	78611724	RPTOR		C	C			A	G	26238	0.5674	0.0156	0.0093	0.092	24354	0.5774	0.0178	0.01	0.074	0.868736	50592	0.5721	0.0172	0.0068	0.011	111732	0.5675	0.015	0.0047	0.0014	77686	0.5784	0.0253	0.0054	2.8e-06	0.121016	189418	0.5721	0.0194	0.0036	8.2e-08	0.0146	0.0042	0.0004704	0.95229	0.00150394	0.0233	0.0047
rs1788785	18	21142340	NPC1		W,C				T	C	26126	0.3406	0.0222	0.01	0.026	24468	0.3411	0.0107	0.0104	0.31	0.413516	50594	0.3405	0.0166	0.0073	0.023	111871	0.3338	0.0253	0.005	4.1e-07	77788	0.3403	0.0125	0.0056	0.025	0.0660753	189659	0.3362	0.0196	0.0039	5e-07	0.0254	0.0044	1.028e-08	0.773317	2.34456e-07	0.0114	0.0049
rs7243357	18	56883319	GRP		C				T	G	26197	0.8249	0.0006	0.0124	0.96	24558	0.8079	0.0349	0.0131	0.0076	0.0510858	50754	0.8167	0.018	0.009	0.046	112000	0.8255	0.0234	0.0062	0.00017	78096	0.8112	0.0298	0.0069	1.5e-05	0.457025	190097	0.8193	0.026	0.0048	5.7e-08	0.0182	0.0055	0.001001	0.0875526	0.00080599	0.0297	0.0061
rs6567160	18	57829135	GRP		M,W,C	M,W,C			C	T	26297	0.2325	0.056	0.0108	2.1e-07	24626	0.2489	0.0666	0.0114	5.4e-09	0.488635	50923	0.2405	0.0611	0.008	1.6e-14	112000	0.2338	0.0548	0.0055	1.7e-23	78063	0.251	0.0634	0.0061	4.3e-25	0.258987	190063	0.2415	0.0582	0.0042	9.04e-43	0.0542	0.0049	1.244e-28	0.918042	4.02403e-28	0.0635	0.0054
rs757318	19	18820308	CRTC1		C				C	A	23423	0.4964	0.0222	0.01	0.026	24541	0.4957	0.0166	0.0101	0.1	0.686052	47964	0.4955	0.0196	0.0072	0.0062	91658	0.4816	0.0209	0.0053	7.5e-05	76740	0.4986	0.018	0.0054	0.0008	0.679341	168398	0.4896	0.0198	0.0039	3.8e-07	0.0221	0.0047	2.375e-06	0.904889	3.57348e-05	0.0173	0.0048
rs29943	19	34308210	FBXO17		C	C			C	T	26314	0.6744	0.0362	0.0102	0.00037	24466	0.6738	0.0162	0.0107	0.13	0.165149	50780	0.6742	0.0273	0.0074	0.00025	111708	0.6782	0.0174	0.0051	0.00059	77760	0.6701	0.0222	0.0057	0.00011	0.498719	189467	0.6748	0.0197	0.0039	5.1e-07	0.02	0.0045	1.056e-05	0.0867925	5.46121e-06	0.0201	0.005
rs11672660	19	46180184	GIPR		C	C			C	T	22562	0.7923	0.0224	0.0127	0.078	23741	0.7919	0.0339	0.0131	0.0095	0.517876	46303	0.7924	0.0281	0.0092	0.0023	85570	0.8006	0.0243	0.0069	0.00043	74289	0.7963	0.0279	0.007	6.4e-05	0.692831	159858	0.7985	0.0259	0.0051	3.1e-07	0.0256	0.006	2.293e-05	0.891169	0.000427831	0.0299	0.0061
rs3810291	19	47569003	ZC3H4		C	C			A	G	25444	0.6352	0.0495	0.0105	2.4e-06	23737	0.6363	0.024	0.0111	0.031	0.0868764	49181	0.6348	0.0371	0.0077	1.4e-06	107501	0.6163	0.0269	0.0053	3.8e-07	76771	0.6252	0.0218	0.0059	0.00023	0.488174	184272	0.6204	0.0247	0.0041	1.5e-09	0.0292	0.0048	1.059e-09	0.0458759	3.80374e-11	0.0221	0.0053
rs2303108	19	47589895	ZC3H4		W	W			C	T	23192	0.6972	0.052	0.0106	9e-07	24398	0.6877	0.0256	0.0106	0.016	0.070801	47590	0.6915	0.0386	0.0076	3.5e-07	87998	0.6785	0.0281	0.0055	3.9e-07	77499	0.675	0.0185	0.0057	0.0013	0.191185	165497	0.6766	0.0236	0.0041	1.2e-08	0.0312	0.005	3.541e-10	0.0374452	1.2767e-11	0.0197	0.005
[truncated: 9 more columns]
