# Supplementary material for: Genome-wide meta-analysis of 241,258 adults accounting for smoking behaviour identifies novel loci for obesity traits
Source: Nat Commun. 2017 Apr 26;8:14977. doi: 10.1038/ncomms14977 (PMC5414044; doi:10.1038/ncomms14977)
Supplement: Supplementary Data 2 — WCadjBMI association results for all ancestries meta-analyses. Significant SNPs for WCadjBMI across all approaches (1-SNPadjSMK, 2-SNPjoint, 3-SNPint, 4-SNPscreen) and strata (C=Combined Men and Women, W=Women-only, M=Men-only) for combined ancestries meta-analyses. Summary statistics are presented from stage1 plus stage 2 results. [file ncomms14977-s3.xlsx]

## Sheet: Supplementary Data 2
Supplementary Data 2. WCadjBMI association results for all ancestries meta-analyses. Significant SNPs for WCadjBMI across all approaches (1-SNPadjSMK, 2-SNPjoint, 3-SNPint, 4-SNPscreen) and strata (C=Combined Men and Women, W=Women-only, M=Men-only) for combined ancestries meta-analyses. Summary statistics are presented from stage1 plus stage 2 results.
											SMOKERS																NON-SMOKERS																Main and Interaction Effects
					Approaches				Alleles		WOMEN					MEN					Psexdiff	COMBINED					WOMEN					MEN					Psexdiff	COMBINED					WOMEN					MEN
Marker	Chr	Pos (hg19)	Nearest Gene	Novel	1	2	3	4	Effect	Other	N	EAF	β	SE	P	N	EAF	β	SE	P		N	EAF	β	SE	P	N	EAF	β	SE	P	N	EAF	β	SE	P		N	EAF	β	SE	P	βadj	SEadj	PSNPadjSMK	PSNPint	PSNPjoint	βadj	SEadj
rs17396340	1	10286176	KIF1B	Yes	C,M	C,M			A	G	21592	0.1302	0.0093	0.0151	0.54	20596	0.1401	0.0226	0.0153	0.14	0.528039	42263	0.1368	0.0159	0.0109	0.14	96341	0.13	0.0242	0.0073	0.00095	67881	0.1414	0.05	0.0084	2.3e-09	0.0153363	164222	0.135	0.0352	0.0056	4.7e-10	0.0183	0.0067	0.0062	0.36	0.0034	0.0412	0.0072
rs9435732	1	17308158	MFAP2		C	C			C	T	22086	0.7333	0.0485	0.0113	1.7e-05	20804	0.7344	0.0507	0.0116	1.3e-05	0.889805	42889	0.7339	0.0496	0.0082	1.4e-09	95615	0.7335	0.0239	0.0056	1.8e-05	67933	0.7334	0.0385	0.0065	3.1e-09	0.0751695	163548	0.7335	0.0301	0.0043	3.7e-12	0.027	0.005	5.1e-08	0.044	1.1e-08	0.038	0.0056
rs3738814	1	17331676	ATP13A2		M	M			A	G	19996	0.5455	0.0371	0.0105	0.0004	20722	0.551	0.052	0.0104	5.7e-07	0.303834	40718	0.5475	0.0439	0.0075	4.5e-09	78118	0.5345	0.0198	0.0055	0.0003	68055	0.5427	0.0334	0.0058	7.5e-09	0.075079	146172	0.5376	0.0265	0.0041	8.8e-11	0.0226	0.0049	3.7e-06	0.13	3e-06	0.034	0.0049
rs2076600	1	17337391	ATP13A2		W	W			G	A	17155	0.7263	0.057	0.0131	1.3e-05	15198	0.7214	0.0464	0.0136	0.00065	0.566983	32352	0.7231	0.0517	0.0097	9e-08	75133	0.7239	0.0291	0.0063	3.3e-06	50606	0.7305	0.0399	0.0077	2e-07	0.256518	125739	0.7262	0.0336	0.005	1.6e-11	0.0317	0.0058	4.8e-08	0.048	1.8e-09	0.037	0.0066
rs7513580	1	118849909	SPAG17		C,M,W	C,M,W			G	A	21654	0.7019	0.0319	0.0114	0.005	20158	0.6952	0.0453	0.0117	0.00011	0.402819	41812	0.6985	0.0377	0.0083	5.7e-06	93428	0.6978	0.0343	0.0056	1.2e-09	65219	0.6946	0.0432	0.0066	5.1e-11	0.282341	158646	0.6965	0.0376	0.0044	9.4e-18	0.0337	0.0051	4.3e-11	0.85	1.4e-10	0.0397	0.0057
rs984222	1	119503843	TBX15			C,W			G	C	22070	0.6024	0.0367	0.0101	0.00026	20813	0.6062	0.0302	0.0105	0.0041	0.649102	42884	0.6036	0.0328	0.0073	8.1e-06	96432	0.5924	0.0408	0.0049	1.6e-16	68023	0.6	0.0363	0.0058	5.2e-10	0.535488	164455	0.5949	0.0388	0.0039	2.9e-23	0.0389	0.0044	1.5e-18	0.71	1.2e-18	0.0335	0.0051
rs984225	1	119504284	TBX15		C,W,M	M			A	G	22240	0.603	0.0366	0.01	0.00027	20953	0.6151	0.0295	0.0105	0.0049	0.617514	43194	0.6084	0.0325	0.0073	9.7e-06	96623	0.5934	0.0407	0.0049	1.8e-16	68291	0.6011	0.0365	0.0058	4.2e-10	0.563035	164914	0.596	0.0388	0.0039	2.5e-23	0.0392	0.0044	8.8e-19	0.7	1.3e-18	0.0336	0.0051
rs11205277	1	149892872	SF3B4		C,M	M			G	A	17731	0.4068	0.0168	0.0122	0.17	19048	0.4032	0.0444	0.0116	0.00012	0.0945169	36779	0.4048	0.0304	0.0084	0.00032	71637	0.4014	0.0329	0.0063	1.9e-07	63789	0.4083	0.0325	0.0063	3e-07	0.962537	135426	0.4043	0.032	0.0046	4.5e-12	0.0284	0.0056	4.3e-07	0.23	4.6e-07	0.0354	0.0055
rs11205303	1	149906413	MTMR11			C			C	T	17863	0.3777	0.029	0.0126	0.021	19208	0.3832	0.0415	0.012	0.00054	0.46377	37071	0.3806	0.0344	0.0089	0.0001	71830	0.373	0.0328	0.0066	5.7e-07	64198	0.3808	0.0338	0.0066	3.7e-07	0.910753	136027	0.3767	0.0325	0.0047	7.3e-12	0.0298	0.0058	3.1e-07	0.78	3.1e-07	0.0353	0.0058
rs1894633	1	172331059	DNM3		C,W				G	A	22235	0.3493	0.019	0.0104	0.068	20959	0.3391	0.0184	0.0108	0.09	0.967445	43194	0.3448	0.0191	0.0076	0.012	96624	0.3536	0.0275	0.0051	8.9e-08	68298	0.3369	0.0115	0.0061	0.06	0.035402	164921	0.3466	0.0208	0.004	2.2e-07	0.0255	0.0046	3.4e-08	0.45	9.2e-08	0.013	0.0052
rs3814333	1	184007119	GLT25D2		C				T	C	22095	0.3207	0.0272	0.0108	0.012	20706	0.3233	0.0376	0.0112	0.00083	0.495426	42800	0.3214	0.0312	0.008	9.1e-05	95944	0.3141	0.0326	0.0054	1.2e-09	67660	0.3165	0.027	0.0063	2e-05	0.480378	163603	0.315	0.0302	0.0042	7.5e-13	0.0298	0.0048	6.9e-10	0.64	5.1e-10	0.0282	0.0055
rs2274432	1	184020945	C1orf19		W	C,W			A	G	21593	0.3514	0.034	0.0107	0.0014	20527	0.3708	0.0316	0.011	0.0041	0.873272	42120	0.3605	0.0323	0.0078	3.2e-05	92011	0.3423	0.0317	0.0054	3.6e-09	66967	0.3532	0.0275	0.0062	8.2e-06	0.593203	158978	0.3469	0.03	0.0042	6.5e-13	0.0296	0.0047	4.5e-10	0.84	2.1e-10	0.0265	0.0053
rs12048049	1	218597297	TGFB2		M				G	C	22183	0.3134	0.006	0.0108	0.58	20816	0.2977	0.0378	0.0112	0.00075	0.03712	42999	0.3064	0.0219	0.0079	0.0054	96442	0.3189	0.0218	0.0053	3.5e-05	68016	0.3006	0.0286	0.0062	3.9e-06	0.383366	164458	0.3113	0.0243	0.0041	2.1e-09	0.0193	0.0048	5e-05	0.18	0.00018	0.0303	0.0053
rs991967	1	218615451	TGFB2		C,W	C			C	A	22182	0.3073	0.0135	0.0107	0.21	20766	0.2964	0.0355	0.0111	0.0014	0.145588	42947	0.3029	0.0245	0.0079	0.0019	96385	0.3112	0.0284	0.0053	7e-08	67999	0.3012	0.0292	0.0062	2.3e-06	0.918317	164384	0.3066	0.0287	0.0041	1.9e-12	0.026	0.0048	4.7e-08	0.2	2.6e-07	0.029	0.0054
rs2820446	1	219748818	ZC3H11B		M	M			G	C	22028	0.2863	-0.0288	0.0112	0.01	20744	0.2804	0.0469	0.0117	5.8e-05	1.87332e-06	42772	0.2829	0.0069	0.0083	0.41	96397	0.2762	-0.0199	0.0055	0.00032	67910	0.2813	0.0295	0.0064	4.4e-06	9.28045e-10	164308	0.2781	0.0012	0.0043	0.78	-0.021	0.005	2.3e-05	0.46	5.3e-05	0.033	0.0055
rs11118350	1	219751388	ZC3H11B		W				G	A	22099	0.2809	0.0379	0.0112	0.00075	20935	0.2619	0.0002	0.0117	0.99	0.0176027	43034	0.2729	0.0207	0.0083	0.013	96574	0.2917	0.0255	0.0055	3.1e-06	68288	0.2588	0.001	0.0066	0.88	0.00287102	164862	0.2782	0.0155	0.0043	0.00029	0.0274	0.005	3.1e-08	0.31	7e-08	-0.0005	0.0057
rs11695471	2	25457708	DNMT3A		C	C			T	A	16035	0.6591	0.0284	0.0128	0.027	14090	0.6531	0.0484	0.0131	0.00022	0.265415	30125	0.6564	0.0371	0.0093	7.1e-05	70291	0.6619	0.0257	0.0063	4.5e-05	47438	0.6647	0.0375	0.0076	7.8e-07	0.21146	117728	0.6632	0.03	0.005	2e-09	0.0259	0.0057	4.5e-06	0.85	2.1e-05	0.0367	0.0065
rs11694842	2	25482970	DNMT3A		M				A	G	16565	0.6702	0.0275	0.0123	0.026	14605	0.6733	0.0435	0.0126	0.00056	0.354071	31169	0.6723	0.0342	0.009	0.00014	71812	0.6706	0.0235	0.0061	0.00011	48325	0.6726	0.0374	0.0073	3.2e-07	0.126633	120138	0.6716	0.0286	0.0048	2.5e-09	0.0241	0.0054	9.4e-06	0.76	4.9e-05	0.0359	0.0062
rs12991495	2	25486770	DNMT3A			M			T	C	21338	0.6935	0.0196	0.0118	0.096	20272	0.6899	0.0609	0.0117	2.1e-07	0.0112517	41610	0.6921	0.039	0.0084	3.8e-06	92774	0.6995	0.0228	0.0058	9.4e-05	65632	0.6938	0.0279	0.0067	3.1e-05	0.547298	158406	0.6973	0.0245	0.0046	7.5e-08	0.0212	0.0052	4.8e-05	0.8	0.00011	0.0319	0.0057
rs3791679	2	56096892	EFEMP1		C,M	C,M			A	G	19096	0.7569	0.045	0.0127	0.0004	20328	0.759	0.0469	0.0122	0.00012	0.912383	39424	0.7582	0.0468	0.0089	1.5e-07	75216	0.7542	0.0271	0.0067	4.8e-05	64779	0.7572	0.0422	0.0069	9.3e-10	0.100476	139994	0.7556	0.0344	0.0049	2.1e-12	0.0294	0.0059	5.5e-07	0.2	5.3e-07	0.0409	0.0058
rs1128249	2	165528624	COBLL1		W				G	T	21579	0.5732	0.0354	0.0104	0.0007	20300	0.5948	-0.0138	0.0107	0.2	0.000771624	41878	0.5836	0.0105	0.0076	0.17	93063	0.5663	0.0361	0.0051	1.6e-12	65736	0.5988	-0.0175	0.006	0.0035	1.10423e-12	158799	0.5802	0.0137	0.004	0.00053	0.0354	0.0046	1.1e-14	0.95	4e-14	-0.016	0.0051
rs6717858	2	165539661	COBLL1			W			T	C	21568	0.57	0.032	0.0103	0.002	20332	0.5798	-0.0198	0.0106	0.063	0.000351088	41900	0.5741	0.0058	0.0075	0.44	93050	0.5659	0.0373	0.005	1.1e-13	65738	0.5931	-0.0173	0.0059	0.0035	1.56319e-13	158788	0.577	0.0145	0.004	0.00026	0.0353	0.0046	1.2e-14	0.63	6.6e-15	-0.0175	0.0051
rs2580821	2	232804155	DIS3L2		C,M	M			C	A	20313	0.9183	0.0214	0.0196	0.27	19357	0.9098	0.0631	0.0196	0.0012	0.124954	39745	0.9125	0.0424	0.0141	0.0026	93127	0.9151	0.0293	0.0091	0.0014	65824	0.9132	0.0672	0.0107	3.5e-10	0.00478468	158951	0.9146	0.0457	0.0072	1.9e-10	0.0276	0.0082	0.00081	0.71	0.0031	0.0624	0.0092
rs3100601	2	232871232	DIS3L2			C			T	C	20100	0.9168	0.0231	0.0196	0.24	19101	0.9096	0.064	0.0198	0.0012	0.134337	39276	0.9116	0.0436	0.0142	0.0022	92983	0.9141	0.03	0.0092	0.0012	65243	0.9121	0.0655	0.0108	1.5e-09	0.00888862	158225	0.9135	0.0456	0.0072	2.8e-10	0.0275	0.0083	0.00096	0.74	0.0025	0.0608	0.0093
rs6743226	2	242236972	HDLBP	Yes	C,M	C,M			C	T	21508	0.5288	-0.0002	0.01	0.98	20335	0.5389	0.037	0.0103	0.00032	0.0082232	41843	0.5334	0.0182	0.0073	0.013	93072	0.5257	0.0185	0.005	0.00021	65752	0.5431	0.0275	0.0058	2e-06	0.219081	158823	0.5333	0.0229	0.0038	2.6e-09	0.0148	0.0045	0.00094	0.085	0.0011	0.0311	0.005
rs4378999	3	51208646	DOCK3	Yes	C				T	A	16611	0.1286	0.0369	0.0189	0.05	14805	0.121	0.0305	0.0199	0.13	0.812018	31449	0.1261	0.0347	0.014	0.013	74801	0.1312	0.0309	0.0091	0.00073	50316	0.125	0.0443	0.0112	8.1e-05	0.331793	125117	0.1285	0.0352	0.0073	1.3e-06	0.0323	0.0082	8e-05	0.77	0.00047	0.0424	0.0096
rs13083798	3	52649748	PBRM1			C			A	G	22021	0.4921	0.0355	0.01	0.00037	20423	0.5014	0.0251	0.0104	0.016	0.462248	42444	0.4971	0.0305	0.0073	2.7e-05	96383	0.4923	0.0215	0.0049	9.8e-06	67906	0.5101	0.0134	0.0058	0.022	0.264692	164288	0.5001	0.0184	0.0038	1.7e-06	0.0225	0.0044	4e-07	0.2	1.2e-07	0.018	0.005
rs2300149	3	52822921	ITIH1		C				C	T	21772	0.6118	0.0208	0.0104	0.045	20386	0.6142	0.0255	0.0107	0.017	0.748028	42157	0.6134	0.0233	0.0076	0.0022	93894	0.6192	0.025	0.0051	1.2e-06	65882	0.6223	0.012	0.0061	0.047	0.0873989	159775	0.6207	0.0201	0.004	5.5e-07	0.0236	0.0046	3.1e-07	0.71	8.2e-07	0.0164	0.0052
rs6772129	3	64700425	ADAMTS9			W			A	G	22201	0.6652	0.0457	0.0108	2.4e-05	20923	0.6647	0.0137	0.0112	0.22	0.0359448	43124	0.6638	0.0297	0.0079	0.00017	96581	0.6478	0.0324	0.0053	8.9e-10	68273	0.6436	-0.0153	0.0062	0.014	9.6683e-10	164854	0.6451	0.0123	0.0041	0.0029	0.0354	0.0048	2.8e-13	0.25	9.9e-13	-0.0106	0.0054
rs4132228	3	64708114	ADAMTS9		W				C	T	20074	0.6713	0.0431	0.0112	0.00012	20960	0.6739	0.0121	0.0111	0.28	0.0449627	41034	0.671	0.0268	0.0081	0.0009	78590	0.6461	0.0358	0.0058	8.8e-10	68286	0.6547	-0.0168	0.0062	0.0065	9.10021e-11	146875	0.6502	0.0112	0.0043	0.0092	0.038	0.0052	2.2e-13	0.55	3.3e-12	-0.0131	0.0053
rs6772896	3	134203347	ANAPC13		C,M	C			T	C	22147	0.6793	0.0195	0.0105	0.063	20816	0.6761	0.0177	0.0109	0.11	0.903458	42964	0.6776	0.0187	0.0077	0.016	96408	0.678	0.0253	0.0051	8.6e-07	68022	0.6816	0.0321	0.0062	1.9e-07	0.375947	164430	0.6797	0.0283	0.004	1.8e-12	0.0231	0.0046	5.8e-07	0.61	8.1e-07	0.0299	0.0053
rs6440003	3	141094209	ZBTB38		C	C,M			A	G	22086	0.4561	0.0264	0.0101	0.0093	20954	0.449	0.0438	0.0103	1.9e-05	0.218639	43039	0.4529	0.0355	0.0073	1.1e-06	96615	0.4626	0.0172	0.005	0.00057	68294	0.4412	0.0382	0.0058	3.6e-11	0.00413584	164908	0.4538	0.0257	0.0039	4e-11	0.0185	0.0045	4.2e-05	0.4	8.9e-05	0.0382	0.005
rs1344672	3	141125705	ZBTB38		M				G	C	22119	0.4571	0.0244	0.0101	0.016	20803	0.4408	0.0419	0.0104	5.3e-05	0.218282	42921	0.4495	0.0335	0.0074	5.4e-06	96364	0.463	0.0176	0.005	0.00041	67985	0.44	0.039	0.0059	2.8e-11	0.003814	164349	0.4537	0.0263	0.0039	1.5e-11	0.0187	0.0045	3.7e-05	0.53	0.00011	0.0388	0.005
rs17451107	3	156797609	LEKR1		C				T	C	22190	0.6065	0.0315	0.0104	0.0026	20939	0.6119	-0.004	0.0108	0.71	0.0157461	43129	0.6092	0.0137	0.0076	0.07	96519	0.6098	0.0324	0.0051	2.6e-10	68233	0.6228	0.0247	0.0061	4.9e-05	0.311337	164751	0.6152	0.0293	0.004	2.8e-13	0.0322	0.0046	2.9e-12	0.94	1.8e-11	0.0187	0.0052
rs900399	3	156798732	LEKR1		W	C,W			A	G	18078	0.6049	0.0314	0.0114	0.0059	19175	0.6148	-0.0055	0.011	0.62	0.0175222	37253	0.6106	0.0117	0.008	0.14	70582	0.6146	0.0398	0.0059	1.3e-11	63191	0.6186	0.0251	0.0062	4.9e-05	0.0723605	133773	0.6171	0.0329	0.0044	6.3e-14	0.0377	0.0053	9.2e-13	0.5	3e-12	0.0186	0.0054
rs12493901	3	171922055	FNDC3B		C,M	C,M			G	A	22085	0.5279	0.0338	0.0103	0.001	20731	0.5227	0.0464	0.0105	9.4e-06	0.382297	42816	0.5255	0.0399	0.0074	6.8e-08	96173	0.5313	0.0169	0.005	0.00079	68022	0.5242	0.0249	0.0058	1.9e-05	0.274647	164194	0.5286	0.0203	0.0039	2.1e-07	0.0214	0.0046	2.8e-06	0.13	1.5e-05	0.0275	0.0049
rs6830062	4	18017730	LCORL		C,M	C,M			T	C	19584	0.8066	0.0429	0.0141	0.0024	20657	0.8145	0.0367	0.014	0.009	0.750308	40241	0.8082	0.0399	0.0102	9e-05	78344	0.7842	0.0163	0.0071	0.022	66876	0.8182	0.0439	0.0078	1.6e-08	0.00619835	145220	0.7979	0.0289	0.0054	9.4e-08	0.0224	0.0064	0.00048	0.083	0.0007	0.0411	0.0068
rs7697556	4	73515313	ADAMTS3	Yes	C	C			T	C	22157	0.4897	0.0036	0.0101	0.72	19978	0.4855	0.0046	0.0105	0.66	0.944192	42135	0.4885	0.0036	0.0074	0.63	95862	0.4969	0.0244	0.0049	8.2e-07	68020	0.4922	0.027	0.0058	3.5e-06	0.720328	163882	0.4954	0.0252	0.0039	7.3e-11	0.0207	0.0045	4.3e-06	0.056	3.9e-06	0.0209	0.0049
rs2197271	4	82160348	PRKG2		C	C			G	C	20194	0.2741	0.0189	0.0118	0.11	19063	0.2622	0.0279	0.0123	0.023	0.59023	39258	0.2688	0.0224	0.0087	0.01	90652	0.293	0.0237	0.0057	3.2e-05	59359	0.2603	0.0319	0.007	6.1e-06	0.342407	150011	0.2813	0.0268	0.0046	7.5e-09	0.022	0.0052	1.9e-05	0.71	4.9e-05	0.0293	0.0061
rs7689420	4	145568352	HHIP		C,M				C	T	22065	0.8133	0.0181	0.0132	0.17	20874	0.827	0.0303	0.0138	0.029	0.514696	42939	0.8195	0.0237	0.0097	0.015	96552	0.8098	0.0172	0.0064	0.007	68287	0.8294	0.0382	0.0078	1e-06	0.0295877	164840	0.8172	0.0254	0.0051	6.8e-07	0.0179	0.0058	0.002	0.95	0.011	0.0383	0.0067
rs2062708	5	32753672	NPR3		C				C	T	21993	0.1664	0.0468	0.0135	0.00054	20703	0.1745	0.0124	0.0141	0.38	0.0723006	42696	0.1705	0.0303	0.0099	0.0021	96305	0.1638	0.0303	0.0066	4.7e-06	67985	0.1703	0.0344	0.0078	1.1e-05	0.674822	164289	0.1665	0.0314	0.0052	1.3e-09	0.0332	0.0059	2.3e-08	0.26	6.5e-08	0.0254	0.0067
rs3811964	5	32770099	NPR3		W	C,W			T	G	22043	0.2856	0.0502	0.011	5.6e-06	20789	0.2776	0.0139	0.0116	0.23	0.0205707	42832	0.2822	0.033	0.0081	4.1e-05	96370	0.2939	0.0257	0.0054	1.6e-06	67931	0.2763	0.0228	0.0065	0.00042	0.719782	164301	0.2871	0.0241	0.0042	1.3e-08	0.0289	0.0048	2.5e-09	0.039	3.6e-10	0.0175	0.0055
rs459193	5	55806751	MAP3K1		C,M	M			A	G	22099	0.2764	0.0249	0.0113	0.027	20778	0.2768	0.0141	0.0116	0.23	0.496403	42877	0.2777	0.0199	0.0082	0.015	96366	0.2852	0.0111	0.0055	0.043	68014	0.2756	0.0411	0.0065	2.1e-10	0.00022982	164381	0.2817	0.0236	0.0043	4.4e-08	0.0134	0.005	0.0071	0.26	0.012	0.0362	0.0056
rs455660	5	55816888	MAP3K1			C			T	C	21217	0.2059	0.0278	0.0125	0.027	19409	0.2034	0.002	0.0132	0.88	0.147797	40625	0.205	0.0158	0.0092	0.085	92608	0.2118	0.0191	0.0061	0.0017	64098	0.2089	0.0404	0.0073	2.6e-08	0.0192462	156705	0.2111	0.0278	0.0048	7.1e-09	0.0193	0.0055	0.00046	0.52	0.00063	0.033	0.0063
rs10041657	5	108152428	FER			C			A	G	22092	0.2282	0.0296	0.0118	0.012	20795	0.229	0.0546	0.0123	9.8e-06	0.134696	42887	0.2287	0.0414	0.0086	1.7e-06	96411	0.232	0.0168	0.0057	0.0035	68022	0.2202	0.0164	0.0069	0.018	0.962737	164433	0.2272	0.0166	0.0045	0.00026	0.019	0.0051	0.00022	0.31	0.00056	0.0246	0.0059
rs11955347	5	131567924	P4HA2		C				A	G	16924	0.4463	0.0214	0.0114	0.062	15199	0.4312	0.0178	0.0121	0.14	0.825212	32122	0.4388	0.0198	0.0085	0.02	73640	0.4413	0.026	0.0056	3.6e-06	50608	0.42	0.0272	0.0069	8.3e-05	0.887764	124249	0.4316	0.0268	0.0046	3.8e-09	0.0237	0.005	2.5e-06	0.71	3.6e-06	0.0227	0.0059
rs7727544	5	131590534	PDLIM4			C			T	C	22139	0.5328	0.0183	0.0101	0.071	20501	0.5211	0.0184	0.0106	0.082	0.994442	42640	0.5259	0.0178	0.0074	0.016	95703	0.5245	0.0218	0.0049	9.6e-06	65755	0.5139	0.0239	0.0059	5.7e-05	0.774695	161458	0.5197	0.0227	0.0039	4.2e-09	0.019	0.0045	2.2e-05	0.75	9.8e-06	0.0201	0.0051
rs640180	5	176513247	FGFR4		M				G	C	16809	0.7717	0.0303	0.0137	0.027	15034	0.7702	0.0507	0.0146	0.00051	0.298745	31843	0.7709	0.0375	0.0102	0.00023	73402	0.7756	0.0113	0.0068	0.096	50338	0.7837	0.044	0.0083	1.3e-07	0.00144516	123740	0.7791	0.0238	0.0054	1.1e-05	0.0148	0.0061	0.015	0.2	0.022	0.047	0.0071
rs442856	5	176517292	FGFR4			M			G	A	21685	0.7731	0.0286	0.012	0.018	20680	0.7752	0.0519	0.0127	4.3e-05	0.173835	42365	0.7742	0.0381	0.0089	1.7e-05	94300	0.776	0.0086	0.0059	0.15	67765	0.7862	0.0351	0.0072	1e-06	0.00292358	162064	0.7805	0.019	0.0047	6e-05	0.0121	0.0053	0.022	0.12	0.02	0.0392	0.0061
rs6556301	5	176527577	FGFR4		C	C			T	G	17163	0.3523	0.0398	0.0121	0.0011	18053	0.358	0.0412	0.0118	0.00049	0.932674	35216	0.3555	0.0401	0.0086	3.4e-06	65561	0.359	0.0253	0.0064	7.4e-05	62278	0.3639	0.0335	0.0064	2e-07	0.343204	127839	0.3616	0.0292	0.0047	4.6e-10	0.0272	0.0057	2.2e-06	0.27	1.8e-06	0.0359	0.0056
rs806794	6	26200677	HIST1H2BF		C,W	C			A	G	21564	0.7016	0.0306	0.0111	0.0059	19707	0.6966	0.0277	0.0115	0.016	0.853193	41271	0.6989	0.0294	0.0081	0.0003	93793	0.6957	0.0262	0.0054	1.1e-06	64747	0.6907	0.0312	0.0064	1.2e-06	0.532445	158540	0.693	0.028	0.0042	3.5e-11	0.0279	0.0048	8.8e-09	0.71	1.7e-07	0.0283	0.0055
rs7773004	6	26267755	HIST1H2BF		M	M			A	G	22178	0.5006	0.0181	0.0099	0.068	20475	0.5029	0.0446	0.0103	1.4e-05	0.0585233	42652	0.5009	0.0304	0.0073	2.8e-05	96405	0.4863	0.0174	0.005	0.00046	68286	0.487	0.0242	0.0057	2.5e-05	0.348292	164691	0.4868	0.0203	0.0038	9.1e-08	0.0178	0.0044	5.5e-05	0.95	0.00044	0.0291	0.0049
rs615672	6	32574171	HLA-DRB1		C				G	C	16743	0.6402	0.0215	0.0123	0.079	14736	0.6268	0.0285	0.013	0.029	0.689969	31479	0.6329	0.0243	0.0091	0.0078	73276	0.6481	0.023	0.006	0.00011	49316	0.6264	0.021	0.0073	0.004	0.824906	122592	0.6389	0.0231	0.0048	1.3e-06	0.0227	0.0054	2.7e-05	0.91	0.00014	0.0226	0.0063
rs1776897	6	34195011	HMGA1		C,W	C,W			G	T	17213	0.1596	0.0636	0.0188	0.00071	18287	0.1326	0.039	0.0195	0.045	0.354324	35637	0.1487	0.0501	0.0136	0.00024	68950	0.1967	0.0636	0.0092	5.9e-12	62022	0.1096	0.0469	0.0109	1.8e-05	0.220913	130972	0.1627	0.0558	0.0073	1.6e-14	0.0647	0.0083	6e-15	1	1.4e-13	0.0423	0.0094
rs6936177	6	34783717	UHRF1BP1			C			G	C	20838	0.1516	0.0421	0.0151	0.0052	20509	0.1542	0.0657	0.015	1.1e-05	0.258117	41380	0.1544	0.0542	0.0107	4.5e-07	89017	0.1475	0.0145	0.0076	0.055	67683	0.1485	0.0226	0.0086	0.009	0.460443	156701	0.148	0.0177	0.0058	0.0025	0.0211	0.0068	0.0019	0.092	0.0033	0.0303	0.0074
rs1358980	6	43764551	VEGFA		C,W	C,W			T	C	21861	0.4564	0.049	0.0108	5.8e-06	20855	0.4682	0.0122	0.0109	0.26	0.0144474	42716	0.4622	0.0311	0.0078	6.1e-05	96318	0.4549	0.0529	0.0053	3.9e-23	68149	0.4882	-0.0032	0.006	0.6	2.32259e-13	164467	0.4697	0.0281	0.0041	5.6e-12	0.0515	0.0048	7.3e-27	0.74	7.9e-27	-0.0004	0.0051
rs12207675	6	76237741	FILIP1		C				C	T	21806	0.1133	0.066	0.0161	4e-05	20412	0.1197	0.0208	0.0162	0.2	0.0435548	42251	0.1171	0.044	0.0116	0.00014	96419	0.1135	0.0269	0.0077	0.00049	67985	0.1175	0.0423	0.009	2.5e-06	0.173985	164405	0.115	0.0329	0.006	5.2e-08	0.0328	0.0069	2.1e-06	0.024	5e-07	0.0347	0.0077
rs12208368	6	76417786	SENP6			C,W			A	C	16809	0.1104	0.1066	0.0189	1.7e-08	14828	0.1144	0.0203	0.0194	0.3	0.00115552	31766	0.113	0.0662	0.0138	1.8e-06	75005	0.1083	0.0277	0.009	0.0021	50314	0.1098	0.0481	0.011	1.2e-05	0.133544	125318	0.1087	0.0354	0.0071	7.1e-07	0.039	0.0082	1.8e-06	0.0001	1.1e-09	0.0403	0.0094
rs7759938	6	105378954	HACE1		C,M	C,M			C	T	21667	0.3338	0.0235	0.0107	0.028	20096	0.3342	0.0543	0.0111	9.2e-07	0.0416091	41763	0.3348	0.0381	0.0079	1.3e-06	94650	0.34	0.0226	0.0053	1.7e-05	64410	0.3247	0.0375	0.0063	2.5e-09	0.0584715	159060	0.3332	0.0286	0.0041	2.1e-12	0.0223	0.0047	2.5e-06	0.94	1e-05	0.0421	0.0054
rs1936800	6	127436064	RSPO3		C	C			T	C	20608	0.5106	0.0058	0.0103	0.57	19299	0.5018	0.0157	0.0105	0.13	0.492425	39906	0.5064	0.0106	0.0075	0.16	92299	0.5127	0.0357	0.0049	4.8e-13	60354	0.5106	0.0174	0.0061	0.0041	0.0145158	152653	0.5119	0.0285	0.004	6.3e-13	0.0302	0.0045	1.6e-11	0.007	2.5e-12	0.0153	0.0052
rs9482769	6	127437576	RSPO3		W				A	G	22165	0.2787	0.0277	0.0112	0.013	20812	0.2786	0.0204	0.0117	0.083	0.645759	42976	0.2791	0.025	0.0082	0.0023	96361	0.2828	0.0372	0.0054	8.2e-12	67989	0.2807	0.0006	0.0065	0.93	5.96345e-06	164350	0.2819	0.0219	0.0042	2.3e-07	0.0363	0.0049	1.8e-13	0.43	2.3e-12	0.0046	0.0056
rs1936805	6	127452116	RSPO3			W			T	C	21911	0.5196	0.0049	0.01	0.62	20751	0.5086	0.0107	0.0102	0.29	0.678793	42661	0.5146	0.0076	0.0073	0.3	96337	0.5219	0.0361	0.0049	1.2e-13	67981	0.5177	0.0148	0.0057	0.0095	0.00304568	164318	0.5203	0.027	0.0038	1.5e-12	0.0302	0.0044	3.7e-12	0.0039	1.5e-12	0.0116	0.0049
rs2050157	6	142658162	GPR126			C			G	A	22190	0.6822	0.0312	0.011	0.0046	20945	0.6926	0.0418	0.0115	0.00027	0.496939	43134	0.6857	0.0374	0.0081	3.6e-06	96452	0.6688	0.0231	0.0054	1.7e-05	68210	0.7004	0.0308	0.0064	1.6e-06	0.336357	164661	0.6823	0.0259	0.0042	5.1e-10	0.0231	0.0048	1.9e-06	0.5	1.9e-06	0.0318	0.0055
rs4896582	6	142703877	GPR126		C,M	M			G	A	21371	0.6783	0.0231	0.0112	0.039	20245	0.6844	0.0436	0.0116	0.00016	0.194765	41615	0.6805	0.0342	0.0081	2.4e-05	93607	0.6632	0.0238	0.0054	9.9e-06	66675	0.6883	0.0329	0.0064	2.5e-07	0.255878	160283	0.6728	0.0272	0.0043	1.9e-10	0.0224	0.0049	5.3e-06	0.95	7.2e-06	0.0348	0.0055
rs798497	7	2795957	GNA12		M				A	G	22166	0.7044	0.0236	0.0109	0.031	20787	0.7074	0.0301	0.0113	0.0077	0.672859	42954	0.7065	0.0262	0.0079	0.00098	96454	0.7102	0.0042	0.0054	0.44	68044	0.712	0.0324	0.0064	4.2e-07	0.000430035	164497	0.7112	0.0165	0.0042	8.7e-05	0.0061	0.0049	0.22	0.1	0.071	0.0309	0.0055
rs2390312	7	20382377	ITGB8		C	C			G	C	14676	0.4697	0.0019	0.0123	0.88	13094	0.4576	0.0406	0.0127	0.0014	0.0255879	27769	0.4634	0.0183	0.0091	0.044	65998	0.4685	0.0283	0.006	2.4e-06	40405	0.4663	0.0295	0.0076	0.0001	0.89697	106403	0.4676	0.0284	0.0048	3.3e-09	0.0221	0.0053	3.1e-05	0.047	1.5e-05	0.0311	0.0064
rs10245353	7	25858614	NFE2L3		C	C			A	C	21958	0.1946	0.036	0.013	0.0057	20454	0.2172	0.0301	0.0132	0.023	0.745342	42412	0.2066	0.0338	0.0095	0.00036	96374	0.1935	0.0412	0.0064	1.5e-10	67825	0.2239	0.0267	0.0072	0.00022	0.115429	164199	0.2074	0.0345	0.0049	1.5e-12	0.0387	0.0058	2.9e-11	0.71	2.2e-11	0.0241	0.0062
rs10951112	7	25882839	NFE2L3		W	W			G	A	15655	0.2031	0.0446	0.0148	0.0026	13926	0.2033	0.0207	0.0153	0.18	0.252183	29582	0.2032	0.0337	0.0108	0.0019	70585	0.1955	0.0472	0.0071	3.3e-11	43284	0.1988	0.028	0.0091	0.0022	0.0822299	113869	0.1967	0.0397	0.0057	4.3e-12	0.0457	0.0064	1.1e-12	0.87	2.7e-12	0.021	0.0077
rs1029534	7	28189083	JAZF1			C			T	G	21678	0.2953	0.0284	0.0112	0.011	20709	0.2979	0.0361	0.0114	0.0015	0.62315	42386	0.2962	0.0324	0.0081	6.4e-05	94233	0.2903	0.0263	0.0056	2.8e-06	67399	0.2973	0.0284	0.0064	1e-05	0.796219	161632	0.2934	0.0268	0.0043	4.9e-10	0.0261	0.0051	2.3e-07	0.86	6.5e-07	0.0304	0.0055
rs1708299	7	28189946	JAZF1		C				A	G	21826	0.2964	0.0284	0.0109	0.0092	20782	0.3073	0.0335	0.0112	0.0027	0.739277	42608	0.3014	0.031	0.008	0.0001	94909	0.2915	0.0252	0.0054	3.3e-06	68017	0.2985	0.0286	0.0063	6.1e-06	0.668318	162926	0.2943	0.0262	0.0042	4.6e-10	0.0255	0.0049	1.6e-07	0.79	6.3e-07	0.0297	0.0053
rs481806	7	28207300	JAZF1		M				G	T	21817	0.2946	0.0297	0.011	0.0069	20789	0.3041	0.0318	0.0112	0.0047	0.891481	42606	0.299	0.0309	0.008	0.00011	94898	0.2897	0.0215	0.0055	9.1e-05	68033	0.2963	0.0314	0.0063	6.8e-07	0.215731	162931	0.2922	0.0251	0.0043	4.4e-09	0.0226	0.0049	4.6e-06	0.49	1.3e-05	0.0319	0.0054
rs10269774	7	92253972	CDK6	Yes	C				A	G	17159	0.3449	0.0393	0.0117	0.0008	15056	0.3471	0.0048	0.0126	0.7	0.0407339	32215	0.3457	0.0239	0.0088	0.0066	74989	0.3408	0.0206	0.0057	0.00033	50349	0.332	0.0245	0.0071	0.00059	0.654416	125337	0.337	0.0225	0.0046	1.1e-06	0.0237	0.0052	4.8e-06	0.14	5.2e-06	0.021	0.0061
rs10263705	7	130027633	CPA1		W	W			A	G	17130	0.6382	0.0303	0.0119	0.011	15049	0.6394	0.0052	0.0124	0.68	0.136364	32180	0.639	0.0188	0.0088	0.033	74973	0.6443	0.0312	0.0057	4.6e-08	50328	0.6465	-0.0028	0.0071	0.69	9.52194e-05	125301	0.6452	0.0181	0.0045	6.8e-05	0.0315	0.0051	8.6e-10	0.94	1.2e-08	-0.001	0.0059
rs7830933	8	23603324	NKX2-6		W	W			A	G	22128	0.7594	0.0265	0.0118	0.025	20815	0.7573	0.009	0.0119	0.45	0.286877	42943	0.7585	0.0169	0.0085	0.046	96388	0.7553	0.0354	0.0057	4.8e-10	68021	0.7576	-0.009	0.0067	0.18	1.30983e-07	164409	0.7562	0.0167	0.0044	0.00017	0.0332	0.0052	1.3e-10	0.48	3.4e-10	-0.0049	0.0058
rs12679556	8	72514228	MSC		C				G	T	21729	0.2857	0.0297	0.0114	0.0093	19987	0.2828	0.0144	0.012	0.23	0.345822	41716	0.286	0.0231	0.0084	0.0058	95214	0.3025	0.0209	0.0055	0.00015	65876	0.2871	0.0226	0.0066	0.00064	0.836119	161090	0.2979	0.0216	0.0044	7.8e-07	0.0245	0.005	9.9e-07	0.47	2.5e-05	0.0179	0.0057
rs6470765	8	130736697	GSDMC	Yes	C				A	C	17131	0.7636	0.0384	0.0138	0.0054	15031	0.7641	0.0241	0.0144	0.094	0.464649	32162	0.7615	0.0316	0.0102	0.0019	74962	0.7665	0.0279	0.0068	4.2e-05	50326	0.7538	0.0166	0.008	0.038	0.260468	125288	0.7596	0.023	0.0054	1.7e-05	0.03	0.0062	1.2e-06	0.48	4.6e-06	0.021	0.0069
rs7854560	9	98382950	PTCH1		C	C			T	C	22173	0.3023	0.0231	0.0111	0.038	20959	0.2977	0.0412	0.0113	0.00028	0.243857	43132	0.3006	0.0306	0.0081	0.00015	96542	0.3085	0.0226	0.0054	3.1e-05	68285	0.3025	0.027	0.0063	1.8e-05	0.579254	164826	0.3063	0.0244	0.0042	8.8e-09	0.023	0.0048	1.9e-06	0.97	1.8e-05	0.0287	0.0055
rs9408815	9	108890521	TMEM38B	Yes		C			C	G	16945	0.7395	0.0018	0.0131	0.89	14972	0.7407	0.0268	0.0138	0.052	0.180258	31918	0.7407	0.0118	0.0098	0.23	74529	0.7457	0.0265	0.0065	4e-05	49980	0.7511	0.0355	0.008	8.2e-06	0.361469	124509	0.7479	0.0299	0.0051	4.2e-09	0.0214	0.0058	0.00022	0.082	0.00024	0.0322	0.0067
rs9409082	9	108901049	TMEM38B	Yes	C				C	T	17077	0.7542	0.0084	0.0136	0.54	15172	0.7528	0.0304	0.014	0.029	0.25033	32248	0.7543	0.0174	0.01	0.081	74993	0.7594	0.028	0.0067	2.6e-05	50544	0.7633	0.0318	0.0082	9.5e-05	0.707595	125537	0.7611	0.0294	0.0053	2.6e-08	0.0241	0.006	6e-05	0.18	0.00013	0.0304	0.0069
rs7899004	10	104341435	SUFU			W			T	C	22154	0.5671	0.0425	0.0099	1.7e-05	20775	0.5542	0.0077	0.0102	0.45	0.0125299	42929	0.5605	0.0257	0.0072	0.00034	96434	0.566	0.0217	0.0049	8.2e-06	68036	0.5568	0.003	0.0057	0.6	0.00928446	164470	0.5619	0.0139	0.0038	0.00026	0.0255	0.0043	4.4e-09	0.052	5.5e-09	0.0052	0.0049
rs7912339	10	104373758	SUFU		W				G	C	22168	0.5594	0.0367	0.0099	0.0002	20773	0.5526	0.0091	0.0101	0.37	0.0465579	42941	0.5556	0.0234	0.0072	0.0011	96450	0.556	0.0234	0.0049	1.5e-06	68031	0.5539	0.0023	0.0057	0.68	0.0033326	164481	0.5546	0.0147	0.0038	0.00012	0.0257	0.0043	3.2e-09	0.21	1.2e-08	0.0048	0.0049
rs606452	11	75276178	SERPINH1		C	C			A	C	19716	0.1768	0.0085	0.0148	0.57	20523	0.1619	0.024	0.0146	0.099	0.447021	40273	0.1708	0.0158	0.0106	0.13	77896	0.1949	0.0337	0.0075	6.4e-06	67951	0.1574	0.0327	0.0081	5.7e-05	0.924504	145846	0.1778	0.034	0.0056	1.4e-09	0.0266	0.0066	5.9e-05	0.12	3.5e-05	0.0298	0.007
rs10842707	12	26471364	ITPR2		W				T	C	21568	0.2256	0.026	0.012	0.03	20268	0.2251	0.0044	0.0125	0.72	0.203617	41836	0.2255	0.0169	0.0088	0.056	95136	0.2236	0.0303	0.006	4.3e-07	67424	0.2222	-0.003	0.0071	0.67	0.000180115	162560	0.2229	0.0164	0.0047	0.0005	0.0293	0.0054	4.4e-08	0.74	2.8e-07	-0.001	0.006
rs10771410	12	28307204	PTHLH		C				T	G	20810	0.6667	0.019	0.0109	0.082	19889	0.6604	0.0251	0.011	0.023	0.687876	40698	0.6633	0.0215	0.0079	0.0065	92226	0.6679	0.0257	0.0052	9.1e-07	61233	0.6695	0.031	0.0064	1.3e-06	0.501742	153460	0.6684	0.0278	0.0042	2.1e-11	0.0242	0.0048	4e-07	0.57	1.1e-06	0.0288	0.0054
rs2638953	12	28534415	CCDC91			C,M			C	G	21818	0.6708	0.0254	0.0107	0.017	20738	0.6815	0.0318	0.0109	0.0035	0.669135	42556	0.6761	0.0288	0.0078	0.00021	95814	0.6695	0.0207	0.0052	6.3e-05	67429	0.6865	0.0329	0.0062	1.2e-07	0.114977	163243	0.6765	0.0258	0.004	1.6e-10	0.0212	0.0046	4.7e-06	0.68	2.2e-05	0.0317	0.0053
rs10843213	12	28735786	FAR2		M				T	C	21919	0.7246	0.0341	0.0118	0.0038	20521	0.7234	0.0313	0.012	0.0089	0.865263	42440	0.724	0.0323	0.0085	0.00013	96249	0.729	0.0189	0.0059	0.0013	67552	0.7351	0.0366	0.0068	7.4e-08	0.0397869	163800	0.732	0.0266	0.0046	5.4e-09	0.0218	0.0052	3.1e-05	0.24	9.1e-05	0.0347	0.0058
rs754133	12	54418920	HOXC6			C			A	G	19410	0.3483	0.0292	0.0114	0.011	20924	0.3591	0.0292	0.0109	0.0072	1	40334	0.3538	0.0282	0.008	0.00045	76931	0.3428	0.0247	0.0059	3.1e-05	68268	0.3481	0.037	0.0061	1.6e-09	0.12944	145199	0.3453	0.0306	0.0043	1.7e-12	0.024	0.0052	4.7e-06	0.72	5.9e-06	0.0334	0.0052
rs2071449	12	54428011	HOXC5		C,M	M			A	C	19392	0.3604	0.0286	0.0115	0.0127	19286	0.3733	0.0321	0.0114	0.00487	0.825528	38678	0.3673	0.0294	0.0082	0.000306	88068	0.3582	0.0235	0.0055	2.03e-05	59742	0.3638	0.0402	0.0065	5.92e-10	0.0403034	147809	0.3605	0.0303	0.0043	1.03e-12	0.0235	0.0049	1.86e-06	0.68	4.93e-06	0.0366	0.0056
rs12317176	12	124404718	DNAH10		C,W	C			T	C	22179	0.6476	0.0346	0.0105	0.000922	20806	0.6521	-0.0104	0.0108	0.335	0.00231263	42986	0.6493	0.0135	0.0077	0.0783	96404	0.638	0.042	0.0051	9.74e-17	68005	0.6641	-0.0025	0.0061	0.685	4.88625e-09	164409	0.6484	0.0245	0.004	1.05e-09	0.0383	0.0045	2.85e-17	0.514	8.23e-18	-0.0038	0.0052
rs7973683	12	124449223	CCDC92			W			C	A	19522	0.6475	0.0354	0.0111	0.00142	20700	0.6553	-0.0106	0.0108	0.325	0.00245176	40222	0.6509	0.0125	0.0078	0.11	76894	0.6343	0.0465	0.0056	1.47e-16	66902	0.668	-0.0018	0.0061	0.773	1.05165e-09	143796	0.6495	0.0253	0.0043	3.39e-09	0.0413	0.005	2.52e-16	0.358	6.6e-18	-0.0039	0.0052
rs7154721	14	92427348	TRIP11		M				T	C	14716	0.5727	0.0066	0.0122	0.589	14971	0.5664	0.0351	0.0118	0.00297	0.086804	29687	0.5689	0.0212	0.0087	0.0153	56503	0.5751	0.0175	0.0064	0.00657	49963	0.5762	0.0309	0.0068	4.98e-06	0.133311	106466	0.5756	0.0235	0.0048	8.51e-07	0.0153	0.0057	0.00742	0.415	0.0206	0.032	0.0057
rs2160077	14	92428410	TRIP11			C			G	A	21882	0.5654	0.0253	0.01	0.0116	20729	0.5656	0.0291	0.0102	0.00419	0.78615	42611	0.5648	0.0272	0.0073	0.00019	94454	0.5625	0.0122	0.0049	0.013	67650	0.5752	0.0248	0.0058	1.8e-05	0.0827373	162104	0.5678	0.0172	0.0038	7.67e-06	0.0148	0.0045	0.000913	0.226	0.00184	0.0264	0.0049
rs10150088	14	92503576	TRIP11		C				T	C	22189	0.5982	0.0239	0.0102	0.0187	20874	0.5981	0.0287	0.0103	0.00546	0.735581	43063	0.5969	0.026	0.0074	0.000399	96103	0.5908	0.0152	0.005	0.00217	67913	0.6035	0.0239	0.0059	4.54e-05	0.23952	164016	0.595	0.0183	0.0039	2.76e-06	0.017	0.0044	0.000123	0.43	0.000632	0.0253	0.005
rs7166081	15	67492301	FLJ11506		C,M	C,M			A	G	19922	0.7651	0.0193	0.0122	0.115	20756	0.766	0.0481	0.0121	6.76e-05	0.0873758	40678	0.7656	0.0339	0.0086	8.77e-05	78386	0.76	0.0173	0.0062	0.00561	66911	0.7555	0.0311	0.0067	3.56e-06	0.113789	145296	0.7578	0.0241	0.0047	2.68e-07	0.0187	0.0056	0.000792	0.88	0.00583	0.0351	0.0058
rs4886782	15	74228810	LOXL1		M	M			G	A	22037	0.6242	0.0008	0.0107	0.943	20842	0.6253	0.0558	0.011	4.02e-07	0.000256898	42878	0.6257	0.0276	0.0078	0.000431	96120	0.6352	0.0193	0.0054	0.000319	67802	0.6401	0.0283	0.0062	4.97e-06	0.252328	163922	0.6377	0.0231	0.0041	2.36e-08	0.0136	0.0048	0.00461	0.112	0.00168	0.0344	0.0054
rs893817	15	74229065	LOXL1		C	C			G	A	20015	0.3499	0.0224	0.0108	0.0379	20817	0.3455	0.0491	0.0106	3.98e-06	0.0719474	40832	0.3477	0.0358	0.0077	3.7e-06	78420	0.3482	0.0163	0.0057	0.00423	68011	0.3476	0.0248	0.006	3.25e-05	0.282605	146430	0.3479	0.0205	0.0042	1.41e-06	0.0158	0.005	0.00167	0.606	0.00195	0.0303	0.0052
rs7162542	15	84514290	ADAMTSL3		C,W	W			G	C	22194	0.5713	0.0274	0.01	0.00621	20815	0.5607	0.0222	0.0103	0.0312	0.711816	43009	0.5665	0.0247	0.0073	0.000752	96032	0.574	0.0327	0.0049	3.84e-11	68022	0.573	0.0479	0.0058	2.06e-16	0.0363456	164054	0.5741	0.0391	0.0039	5.16e-24	0.0311	0.0044	1.82e-12	0.624	5e-12	0.0381	0.0049
rs11633301	15	84585038	ADAMTSL3			C			G	A	22045	0.5339	0.0272	0.01	0.00643	20469	0.5234	0.0284	0.0102	0.00549	0.931722	42514	0.5296	0.028	0.0073	0.00013	96244	0.5389	0.0296	0.0049	2.11e-09	67406	0.5331	0.0495	0.0057	5.01e-18	0.00563439	163650	0.5362	0.038	0.0038	8.43e-24	0.0275	0.0044	4.42e-10	0.824	2.95e-10	0.0412	0.0049
rs8029016	15	84586464	ADAMTSL3		M				C	T	22026	0.5303	0.0265	0.0101	0.00842	20467	0.5279	0.0272	0.0103	0.0084	0.96053	42493	0.5299	0.0271	0.0073	0.000215	96223	0.5342	0.0289	0.0049	2.72e-09	67237	0.5297	0.0504	0.0058	3.55e-18	0.0030709	163460	0.5332	0.0378	0.0039	1.21e-22	0.0268	0.0044	1.18e-09	0.826	8.94e-10	0.042	0.0049
rs10520573	15	84591575	ADAMTSL3			M			G	A	22038	0.5339	0.0241	0.01	0.016	20467	0.5234	0.0276	0.0103	0.00739	0.803634	42505	0.5294	0.0259	0.0073	0.000412	96081	0.5382	0.0282	0.0049	6.2e-09	67393	0.5329	0.0505	0.0057	1.02e-18	0.00192087	163474	0.537	0.0377	0.0039	1.77e-22	0.0261	0.0044	2.91e-09	0.705	3.52e-09	0.0418	0.0049
rs8028537	15	89345947	ACAN		C				G	A	19852	0.4982	0.0278	0.0107	0.00927	20775	0.4939	0.0258	0.0105	0.0143	0.891772	40627	0.4964	0.0254	0.0077	0.000911	76846	0.5003	0.0237	0.0056	2.64e-05	66532	0.501	0.0132	0.0059	0.0263	0.176897	143378	0.5009	0.0194	0.0042	3.04e-06	0.0246	0.005	7.13e-07	0.726	4.41e-06	0.0145	0.0051
rs4141488	16	9629067	GRIN2A	Yes			C		T	C	16843	0.5043	0.041	0.012	0.000661	14996	0.4986	0.0309	0.0122	0.0116	0.547214	31839	0.5007	0.0373	0.0088	2.19e-05	72928	0.4989	-0.0174	0.006	0.00386	49125	0.492	-0.012	0.007	0.0847	0.540246	122053	0.4957	-0.0153	0.0046	0.000959	-0.004	0.0054	0.457	7.29e-06	4.35e-05	-0.0016	0.006
rs8055190	16	67391618	LRRC36		C,W	C,W			C	T	15681	0.8594	0.074	0.0265	0.00522	13588	0.8701	0.042	0.0277	0.13	0.394585	30040	0.8612	0.0618	0.0193	0.00136	74697	0.8792	0.0738	0.0127	6.29e-09	50236	0.893	0.0589	0.015	8.44e-05	0.427993	124933	0.883	0.0674	0.01	1.25e-11	0.0738	0.0115	1.29e-10	0.994	9.42e-10	0.0534	0.0128
rs14178	16	67969531	PSMB10		C				A	G	19701	0.8623	0.0443	0.021	0.0349	18559	0.8881	0.0335	0.023	0.145	0.723616	39131	0.8722	0.0401	0.0156	0.0101	95230	0.8302	0.052	0.0095	4.85e-08	66969	0.9051	0.0396	0.0128	0.00196	0.416668	162199	0.8553	0.0476	0.0078	1.25e-09	0.0507	0.0087	5.88e-09	0.731	3.37e-08	0.033	0.011
rs1133090	16	68021468	DPEP2		W	C,W			G	C	20016	0.9373	0.0766	0.0235	0.00109	18906	0.9331	0.0103	0.0251	0.682	0.049245	39793	0.9348	0.0465	0.0173	0.00706	94797	0.9259	0.0606	0.0109	2.53e-08	67988	0.941	0.042	0.0142	0.00301	0.27778	162973	0.9313	0.0541	0.0089	1.07e-09	0.0609	0.0099	6.44e-10	0.525	9.57e-10	0.0275	0.012
rs3764419	17	29164023	ATAD5		M	M			C	A	22046	0.5959	0.0216	0.0101	0.0328	20736	0.5965	0.0281	0.0105	0.00737	0.649102	42782	0.5952	0.024	0.0074	0.00119	96149	0.585	0.0118	0.005	0.0183	67890	0.6034	0.0307	0.0059	1.6e-07	0.0106138	164039	0.5918	0.0194	0.0039	7.5e-07	0.0146	0.0045	0.00107	0.37	0.00627	0.0292	0.0051
rs9890032	17	29165934	ATAD5		C	C			C	G	21529	0.6064	0.0199	0.0103	0.0533	20127	0.6024	0.0285	0.0108	0.00849	0.556741	41656	0.6042	0.0233	0.0076	0.00208	95283	0.6085	0.0155	0.0051	0.00233	66801	0.6036	0.0304	0.0059	3.13e-07	0.0457299	162085	0.6064	0.0215	0.0039	4.46e-08	0.0173	0.0046	0.000144	0.693	0.00153	0.0292	0.0052
rs2079795	17	59496649	C17orf82		C	C			T	C	21847	0.3446	0.0127	0.0105	0.226	20955	0.3326	0.026	0.0108	0.0161	0.367849	42801	0.3391	0.0188	0.0076	0.0138	96535	0.3512	0.024	0.0051	2.48e-06	68271	0.338	0.0275	0.006	5.04e-06	0.642132	164805	0.3459	0.0258	0.004	9.53e-11	0.0205	0.0046	7.72e-06	0.319	7.47e-06	0.0261	0.0052
rs4800452	18	20727611	CABLES1		M	M			T	C	21026	0.7811	0.0546	0.0124	1.08e-05	19858	0.7748	0.0424	0.0127	0.00084	0.483306	40885	0.7771	0.0479	0.009	1.21e-07	93677	0.7738	0.036	0.006	1.61e-09	61221	0.7835	0.0512	0.0074	3.75e-12	0.0954078	154898	0.7775	0.0416	0.0048	2.48e-18	0.0373	0.0054	6.34e-12	0.164	9.39e-13	0.0473	0.0063
rs4239437	18	20732224	CABLES1		W	W			C	T	22134	0.7967	0.0537	0.0124	1.54e-05	20792	0.7952	0.0394	0.0128	0.00201	0.413157	42927	0.7961	0.0461	0.009	3.33e-07	96389	0.7993	0.041	0.0061	2.38e-11	68043	0.7963	0.0478	0.0072	2.87e-11	0.4512	164432	0.7984	0.0434	0.0048	3.27e-19	0.0407	0.0055	1.4e-13	0.344	1.31e-14	0.0445	0.0062
rs4308051	18	20735461	CABLES1		C	C			G	T	22135	0.7968	0.0535	0.0124	1.64e-05	20791	0.7954	0.0406	0.0128	0.00149	0.460373	42927	0.7964	0.0467	0.009	2.36e-07	96390	0.7995	0.0409	0.0061	2.45e-11	68040	0.7965	0.0477	0.0072	3.06e-11	0.4512	164430	0.7986	0.0434	0.0048	3.02e-19	0.0407	0.0055	1.41e-13	0.348	1.57e-14	0.0447	0.0062
rs4542783	19	8642160	MYO1F		C	C			T	C	16126	0.5441	0.0466	0.0122	0.000131	15832	0.5291	0.0166	0.0123	0.177	0.0773798	31958	0.5362	0.032	0.0087	0.000251	73210	0.5517	0.023	0.006	0.000111	54208	0.5372	0.0185	0.0067	0.00569	0.600755	127418	0.5451	0.0211	0.0046	3.98e-06	0.027	0.0054	5.66e-07	0.0738	4.38e-07	0.0186	0.0058
rs12608504	19	18389135	JUND		C				A	G	19749	0.359	0.0213	0.0111	0.0557	20714	0.3655	0.0055	0.0108	0.61	0.298119	40463	0.3624	0.0124	0.0079	0.115	78129	0.3604	0.0218	0.0057	0.000116	68041	0.3574	0.0247	0.0061	4.49e-05	0.716324	146170	0.3588	0.0231	0.0043	5.6e-08	0.0212	0.0051	3.62e-05	0.967	0.000106	0.0208	0.0052
rs4815908	20	6478585	BMP2		W	W			C	T	14733	0.2283	0.0547	0.0147	0.000198	15181	0.2386	0.0148	0.014	0.291	0.0450124	29914	0.2344	0.0344	0.0105	0.00104	57153	0.2215	0.0352	0.0077	4.76e-06	49475	0.2302	0.0177	0.008	0.0257	0.0991784	106628	0.2258	0.0259	0.0057	4.63e-06	0.0402	0.007	8.11e-09	0.226	2.85e-08	0.0191	0.0068
rs6107848	20	6591116	BMP2		C				A	G	20137	0.3702	0.025	0.0109	0.0211	18737	0.3785	0.0203	0.0111	0.0662	0.757992	38874	0.3748	0.0245	0.0079	0.00194	86239	0.3717	0.0275	0.0053	2.67e-07	63718	0.3756	0.0184	0.0061	0.00273	0.238948	149956	0.3736	0.0234	0.0042	2.14e-08	0.0273	0.0048	1.08e-08	0.832	1.03e-07	0.019	0.0053
rs1884897	20	6612832	BMP2			C			A	G	19758	0.372	0.0374	0.0109	0.000602	20955	0.3742	0.023	0.0105	0.0287	0.331871	40713	0.3738	0.0321	0.0077	3.19e-05	78579	0.3754	0.0239	0.0055	1.63e-05	67149	0.3742	0.0167	0.0059	0.00494	0.350415	145727	0.375	0.0204	0.0041	8.9e-07	0.0254	0.0049	2.81e-07	0.255	2.2e-07	0.0193	0.0051
rs6088721	20	33706011	EDEM2		C	C			A	C	19524	0.4032	0.0165	0.0107	0.121	20911	0.4082	0.02	0.0103	0.0524	0.810066	40435	0.406	0.0181	0.0075	0.0153	73025	0.4025	0.0239	0.0056	2.33e-05	66814	0.4086	0.0187	0.0059	0.0014	0.503652	139839	0.4056	0.0218	0.0041	1.22e-07	0.0218	0.005	1.56e-05	0.527	3.38e-05	0.0198	0.005
rs2425170	20	34442672	PHF20		C				G	A	14745	0.1964	0.0249	0.0151	0.0995	15174	0.2126	0.0239	0.0147	0.104	0.961401	29919	0.2064	0.025	0.0109	0.0211	57177	0.2022	0.0367	0.0079	3.22e-06	50607	0.2303	0.0221	0.0081	0.00662	0.17702	107784	0.2176	0.0297	0.0059	4.11e-07	0.0359	0.0071	4.63e-07	0.475	5.29e-06	0.0242	0.0069
rs6012558	20	47531286	ARFGEF2	Yes	C				A	G	22213	0.4105	0.0092	0.0101	0.361	20958	0.4093	0.0448	0.0106	2.43e-05	0.0131479	43171	0.4103	0.0256	0.0074	0.000543	96552	0.4135	0.0217	0.005	1.3e-05	68281	0.3974	0.0124	0.006	0.0373	0.213201	164833	0.4067	0.0178	0.004	6.48e-06	0.0198	0.0045	8.75e-06	0.253	5.37e-05	0.0201	0.0051
[truncated: 9 more columns]
