# Supplementary material for: Genome-wide meta-analysis of 241,258 adults accounting for smoking behaviour identifies novel loci for obesity traits
Source: Nat Commun. 2017 Apr 26;8:14977. doi: 10.1038/ncomms14977 (PMC5414044; doi:10.1038/ncomms14977)
Supplement: Supplementary Data 3 — WHRadjBMI association results for all ancestries meta-analyses. Significant SNPs for WHRadjBMI across all approaches (1-SNPadjSMK, 2-SNPjoint, 3-SNPint, 4-SNPscreen) and strata (C=Combined Men and Women, W=Women-only, M=Men-only) for combined ancestries meta-analyses. Summary statistics are presented from stage1 plus stage 2 results. [file ncomms14977-s4.xlsx]

## Sheet: Supplementary Data 3
Supplementary Data 3. WHRadjBMI association results for all ancestries meta-analyses. Significant SNPs for WHRadjBMI across all approaches (1-SNPadjSMK, 2-SNPjoint, 3-SNPint, 4-SNPscreen) and strata (C=Combined Men and Women, W=Women-only, M=Men-only) for combined ancestries meta-analyses. Summary statistics are presented from stage1 plus stage 2 results.
											SMOKERS																NON-SMOKERS																Main and Interaction Effects
					Approaches				Alleles		WOMEN					MEN					Psexdiff	COMBINED					WOMEN					MEN					Psexdiff	COMBINED					WOMEN					MEN
Marker	Chr	Pos (hg19)	Nearest Gene	Novel	1	2	3	4	Effect	Other	N	EAF	β	SE	P	N	EAF	β	SE	P		N	EAF	β	SE	P	N	EAF	β	SE	P	N	EAF	β	SE	P		N	EAF	β	SE	P	βadj	SEadj	PSNPadjSMK	PSNPint	PSNPjoint	βadj	SEadj
rs2225024	1	119491733	TBX15			W			A	T	15837	0.3652	0.0588	0.0118	6.4e-07	14040	0.3783	0.0115	0.0127	0.36	0.00597342	29877	0.3708	0.0374	0.0087	1.6e-05	66757	0.3608	0.0256	0.006	2.2e-05	44255	0.3491	0.018	0.0074	0.015	0.413136	111012	0.3552	0.023	0.0049	2.1e-06	0.0319	0.0053	1.7e-09	0.01	4.5e-10	0.0144	0.0063
rs984225	1	119504284	TBX15		M				A	G	20688	0.6749	0.0065	0.0062	0.3	19822	0.6898	0.0125	0.0051	0.015	0.451464	40511	0.6837	0.0101	0.004	0.01	87175	0.6513	0.0148	0.0035	2.1e-05	61427	0.637	0.02	0.0049	3.9e-05	0.376089	148602	0.6468	0.0161	0.0029	2.3e-08	0.0327	0.0046	1.4e-12	0.23	7.6e-05	0.0331	0.0052
rs10923724	1	119546842	TBX15		C				T	C	18165	0.6451	0.0086	0.0062	0.17	19588	0.6517	0.0117	0.0051	0.021	0.697248	37753	0.6491	0.0105	0.0039	0.0066	68736	0.6183	0.0138	0.0036	0.00011	59799	0.5968	0.0206	0.005	3.3e-05	0.257916	128534	0.6106	0.016	0.003	8.1e-08	0.0371	0.005	1.5e-13	0.46	0.00025	0.0322	0.0052
rs2645294	1	119574587	WARS2		W				T	C	20606	0.6354	0.013	0.006	0.03	19710	0.6406	0.0106	0.005	0.033	0.756868	40317	0.6388	0.0115	0.0038	0.0022	86892	0.6203	0.0137	0.0034	5.4e-05	61131	0.5939	0.022	0.0049	6.2e-06	0.153844	148022	0.613	0.0159	0.0028	1.4e-08	0.0341	0.0045	5.5e-14	0.92	2.9e-05	0.0323	0.0052
rs2003365	1	119762037	WARS2			C			T	C	18746	0.6135	0.0423	0.0106	6.1e-05	17836	0.606	0.0172	0.0112	0.12	0.100987	36581	0.6098	0.0304	0.0077	7.8e-05	76724	0.6101	0.0289	0.0056	3.1e-07	57119	0.5997	0.0344	0.0063	5.1e-08	0.503084	133843	0.6052	0.0309	0.0043	5e-13	0.031	0.0049	2.6e-10	0.25	5.7e-10	0.0284	0.0055
rs4471313	1	170367466	GORAB		C,W	C,W			T	G	17954	0.7222	0.0282	0.0117	0.017	16340	0.7155	0.0111	0.0124	0.37	0.312175	34295	0.7189	0.0198	0.0085	0.02	79513	0.7185	0.0346	0.0058	3.2e-09	49911	0.7235	0.0164	0.0073	0.025	0.0452524	129424	0.7203	0.0274	0.0047	5.8e-09	0.0334	0.0052	1.5e-10	0.62	1e-09	0.014	0.0063
rs9425291	1	172312769	DNM3		C,W				A	G	20627	0.438	0.0157	0.0059	0.0072	19796	0.4804	0.0063	0.0049	0.19	0.216888	40423	0.4628	0.0102	0.0038	0.0071	87119	0.4656	0.0121	0.0033	0.0003	61433	0.4516	0.0072	0.0047	0.13	0.381886	148552	0.4617	0.0101	0.0028	0.00035	0.034	0.0047	6.2e-13	0.59	3.5e-05	0.0215	0.0054
rs10911792	1	172451378	C1orf105			C			G	C	17529	0.3275	0.0217	0.0117	0.065	17080	0.3247	0.0384	0.0121	0.0015	0.317427	34608	0.6741	0.0291	0.0084	0.00057	75689	0.6807	0.0299	0.006	6.1e-07	56269	0.675	0.018	0.0068	0.0083	0.178089	131958	0.3213	0.0245	0.0047	1.4e-07	0.0266	0.0054	6.8e-07	0.52	7.3e-07	0.022	0.0059
rs765751	1	219669226	LYPLAL1		C			C	C	T	20671	0.6405	0.011	0.0059	0.065	19812	0.6515	-0.003	0.0052	0.57	0.0728703	40484	0.3533	0.0033	0.0039	0.39	87141	0.3643	0.0275	0.0035	3.7e-15	61403	0.3546	0.0027	0.0051	0.59	3.98856e-05	148544	0.6391	0.0192	0.0029	3.1e-11	0.0462	0.0046	1.2e-23	0.014	6.9e-15	0.0045	0.0053
rs3001032	1	219727779	LYPLAL1		W	C,W			T	C	15880	0.6936	0.05	0.0123	4.5e-05	14170	0.6897	-0.0112	0.0131	0.39	0.000599716	30051	0.6918	0.022	0.0089	0.013	66959	0.7019	0.0683	0.0063	3e-27	44500	0.6997	0.0048	0.0076	0.52	4.11959e-11	111459	0.701	0.0424	0.005	2.4e-17	0.0602	0.0055	4.2e-28	0.18	7.8e-30	-0.0013	0.0065
rs10930133	2	165506724	GRB15			W			T	A	15230	0.6248	0.0475	0.0121	8.8e-05	13561	0.6287	-0.0153	0.0129	0.23	0.00034657	28792	0.3734	0.0191	0.0089	0.033	63413	0.3694	0.0455	0.0063	3.9e-13	42001	0.3556	-0.0023	0.0077	0.76	8.26089e-07	105414	0.6366	0.0266	0.005	1.3e-07	0.0455	0.0054	4.9e-17	0.88	2.1e-15	-0.0052	0.0065
rs7592412	2	165526338	COBLL1			C			T	C	15274	0.6263	0.049	0.0121	5.3e-05	13684	0.6312	-0.0119	0.0128	0.35	0.000494247	28959	0.6287	0.0213	0.0088	0.016	63586	0.6323	0.0445	0.0063	1.4e-12	42210	0.6473	-0.001	0.0076	0.89	2.25709e-06	105796	0.6386	0.0265	0.0049	8.3e-08	0.0449	0.0054	1.2e-16	0.74	4e-15	-0.0036	0.0064
rs1128249	2	165528624	COBLL1		C,W				G	T	20029	0.5748	0.0125	0.0059	0.036	19184	0.5863	0.0004	0.0051	0.93	0.117992	39212	0.4184	0.0056	0.0038	0.14	83620	0.4095	0.0203	0.0034	3.2e-09	58916	0.3988	-0.005	0.0049	0.31	1.38028e-05	142536	0.5938	0.0118	0.0029	4.8e-05	0.0515	0.0047	4.1e-28	0.24	1.9e-09	-0.0018	0.0054
rs13424740	2	188083123	CALCRL		C				T	C	19906	0.5304	0.0083	0.0056	0.14	19112	0.5196	-0.0058	0.0049	0.24	0.0562335	39018	0.5241	0.0001	0.0037	0.98	82949	0.5208	0.0101	0.0032	0.0017	58649	0.5209	0.0177	0.0049	0.00029	0.183523	141597	0.5206	0.0121	0.0027	8.2e-06	0.0232	0.0046	4e-07	0.78	0.0023	0.0222	0.0053
rs17819328	3	12489342	PPARG		W				G	T	20581	0.4573	0.007	0.006	0.25	19700	0.4444	0.0011	0.0051	0.83	0.450317	40281	0.5502	0.0035	0.0038	0.36	86460	0.5625	0.0162	0.0034	2.2e-06	60977	0.5571	0.0046	0.0049	0.34	0.0462527	147436	0.4397	0.0123	0.0028	1.3e-05	0.0294	0.0048	8.7e-10	0.17	6e-06	0.0042	0.0053
rs9872031	3	12496461	PPARG			W			A	G	15828	0.4275	0.0311	0.0118	0.0085	14169	0.4366	-0.0222	0.0126	0.077	0.00186383	29997	0.4321	0.0056	0.0086	0.51	66867	0.4323	0.034	0.0062	5.1e-08	44500	0.4501	0.0134	0.0073	0.065	0.0273142	111367	0.4416	0.0254	0.0049	2.6e-07	0.0311	0.0055	1.6e-08	0.82	9.2e-09	0.0029	0.0062
rs13083798	3	52649748	PBRM1		C				A	G	20439	0.4743	0.0062	0.0057	0.28	19306	0.4819	0.0005	0.0051	0.92	0.452715	39745	0.4785	0.0029	0.0038	0.45	86787	0.475	0.0045	0.0033	0.18	60803	0.499	0.0147	0.005	0.0032	0.0811764	147589	0.4825	0.0071	0.0028	0.011	0.0204	0.0045	6.5e-06	0.79	0.22	0.0195	0.0053
rs6772129	3	64700425	ADAMTS9		W				A	G	20649	0.6848	0.0298	0.0063	2.6e-06	19792	0.6779	0.0057	0.0053	0.28	0.0031848	40441	0.6806	0.0157	0.0041	0.00012	87133	0.6657	0.0236	0.0036	6.8e-11	61409	0.6639	0.0099	0.0052	0.056	0.0264404	148542	0.6639	0.0189	0.003	2.9e-10	0.0485	0.005	1.1e-22	0.38	6.5e-15	0.0106	0.0056
rs4504165	3	64701890	ADAMTS9			C,W			T	C	17698	0.6699	0.0659	0.0118	2.3e-08	16037	0.6589	0.0375	0.0125	0.0026	0.0959654	33735	0.6638	0.052	0.0086	1.2e-09	78301	0.64	0.0446	0.0059	3.9e-14	53480	0.6381	0.0093	0.0069	0.18	6.61033e-05	131782	0.6348	0.0296	0.0046	1.6e-10	0.0483	0.0052	1.8e-20	0.099	6.6e-20	0.0116	0.006
rs2371767	3	64718258	ADAMTS9		C				G	C	18085	0.7213	0.0307	0.0067	4.9e-06	16688	0.7161	0.005	0.0057	0.38	0.00324413	34773	0.2817	0.0157	0.0043	0.00025	78890	0.296	0.0256	0.0037	4.8e-12	49552	0.2804	0.009	0.0056	0.11	0.0113019	129068	0.7075	0.0203	0.0031	9.7e-11	0.0515	0.0053	1.4e-22	0.5	1.1e-15	0.0109	0.0063
rs670752	3	107312980	BBX		W				A	G	20609	0.3194	0.0116	0.006	0.055	19701	0.2977	-0.0001	0.0053	0.99	0.140873	40310	0.3072	0.0051	0.004	0.19	86960	0.3034	0.0088	0.0036	0.015	61203	0.3166	-0.0035	0.0051	0.49	0.0434504	148163	0.3081	0.0049	0.003	0.1	0.0268	0.0049	4.9e-08	0.68	0.0078	0.0003	0.0055
rs6795831	3	129341403	PLXND1		W	W			A	C	15725	0.8094	0.0549	0.0147	0.00019	13996	0.8154	-0.0073	0.0161	0.65	0.00404376	29721	0.8125	0.0275	0.0109	0.012	66690	0.8071	0.0434	0.0075	8.2e-09	44283	0.81	-0.0024	0.0093	0.79	8.40551e-05	110972	0.8084	0.0258	0.0061	2.3e-05	0.0415	0.0065	1.7e-10	0.48	5e-11	-0.0046	0.0079
rs900399	3	156798732	LEKR1		C,W				A	G	16536	0.6002	-0.0034	0.006	0.57	18107	0.5965	0.011	0.0052	0.034	0.0676454	34643	0.5981	0.0049	0.0039	0.21	61169	0.6081	0.0088	0.0036	0.015	56369	0.6208	0.0131	0.0051	0.0098	0.480217	117538	0.613	0.0098	0.003	0.0012	0.0318	0.0056	1.1e-08	0.074	0.043	0.0213	0.0056
rs9991328	4	89713121	FAM13A		C,W				T	C	18209	0.5364	0.0165	0.0057	0.0041	19604	0.5266	-0.0065	0.0051	0.2	0.00244606	37813	0.5308	0.0038	0.0039	0.33	68920	0.537	0.0164	0.0034	1.5e-06	61143	0.5221	0.0058	0.0049	0.23	0.068567	130063	0.5331	0.0126	0.0028	7.1e-06	0.0373	0.0051	3.1e-13	0.99	1.3e-07	0.0058	0.0052
rs10428504	4	89716933	FAM13A			W			T	G	15802	0.4909	0.0397	0.0115	0.00053	13934	0.4983	-0.0033	0.0124	0.79	0.0104083	29736	0.4947	0.0206	0.0084	0.014	66610	0.4915	0.0279	0.0058	1.7e-06	43992	0.5052	0.0106	0.0071	0.14	0.0528776	110601	0.4979	0.0204	0.0046	9.5e-06	0.0284	0.0052	4.2e-08	0.35	2.4e-08	0.0088	0.0061
rs3828586	5	32746547	NPR3		C				G	A	15852	0.3317	0.0286	0.012	0.017	14168	0.3292	0.0303	0.0129	0.019	0.922548	30019	0.6697	0.029	0.0088	0.00095	66915	0.668	0.0224	0.0061	0.00025	44487	0.6565	0.0244	0.0074	0.001	0.830577	111403	0.337	0.0233	0.0049	1.9e-06	0.0229	0.0055	3.1e-05	0.64	6.9e-05	0.0247	0.0063
rs459193	5	55806751	MAP3K1		C,M	M		M	A	G	20549	0.289	0.0115	0.0063	0.068	19661	0.2862	0.0037	0.0055	0.5	0.347354	40210	0.2874	0.0071	0.0041	0.086	86922	0.292	0.0011	0.0037	0.76	61191	0.271	0.0339	0.0054	4.1e-10	2.83602e-07	148114	0.2863	0.0107	0.0031	0.00051	0.0181	0.0051	0.00037	0.15	0.18	0.0429	0.0059
rs456867	5	55811092	MAP3K1			C			T	C	13071	0.1869	0.0311	0.0159	0.05	13831	0.1873	0.0245	0.0156	0.12	0.765276	26902	0.1874	0.0272	0.0111	0.015	47278	0.1962	0.0279	0.0087	0.0014	43488	0.193	0.0505	0.0089	1.6e-08	0.0623351	90766	0.1961	0.0388	0.0064	1.6e-09	0.0268	0.0077	0.00051	0.86	0.00086	0.0439	0.0078
rs1045241	5	118729286	TNFAIP8		W				C	T	20576	0.6596	0.018	0.0061	0.0034	19701	0.6485	0.0024	0.0054	0.66	0.0536836	40276	0.3469	0.0092	0.0041	0.023	86954	0.3116	0.0121	0.0036	0.00076	61209	0.319	-0.0039	0.0052	0.45	0.00953288	148164	0.6856	0.0071	0.003	0.018	0.0301	0.0051	2.8e-09	0.39	4.5e-05	-0.0089	0.0058
rs912057	6	6736931	LY86		W				G	A	20596	0.6119	-0.0004	0.0059	0.94	19573	0.6246	0.0043	0.0052	0.42	0.547073	40169	0.3811	0.0023	0.004	0.56	86925	0.3783	0.0092	0.0035	0.0084	61183	0.3808	0.0086	0.0049	0.08	0.918654	148107	0.6205	0.0088	0.0029	0.0023	0.0309	0.0047	6.2e-11	0.15	0.032	0.018	0.0053
rs1294410	6	6738752	LY86		C				C	T	20627	0.6158	0.0008	0.0059	0.89	19664	0.6284	0.0039	0.0053	0.46	0.693698	40291	0.3773	0.0027	0.004	0.5	87111	0.3703	0.0091	0.0035	0.0094	61412	0.3739	0.0097	0.0049	0.048	0.918654	148522	0.6281	0.009	0.0029	0.0021	0.0306	0.0047	6.8e-11	0.22	0.034	0.0189	0.0053
rs1049281	6	31236567	HLA-C	YES	C,M	C			C	T	16588	0.6602	0.014	0.012	0.24	15692	0.667	0.0313	0.0124	0.012	0.312391	32281	0.3365	0.0215	0.0086	0.013	70021	0.3377	0.0189	0.0062	0.0022	46983	0.3334	0.0378	0.0074	3e-07	0.0445675	117004	0.6643	0.0271	0.0048	2e-08	0.0161	0.0054	0.0029	0.71	0.0049	0.0364	0.0064
rs419788	6	31928799	SKIV2L		C				C	T	20257	0.6692	0.0186	0.0061	0.0022	19611	0.7139	0.0042	0.0055	0.44	0.0773039	39868	0.3066	0.0106	0.004	0.0079	85219	0.2902	0.0113	0.0037	0.002	61176	0.2832	0.0159	0.0054	0.0032	0.471515	146395	0.7122	0.0127	0.0031	3.2e-05	0.0171	0.0051	0.00076	0.3	9e-05	0.0272	0.0058
rs3096690	6	32194630	NOTCH4		M				G	C	19272	0.8883	0.01	0.0093	0.28	18052	0.8943	0.0148	0.0082	0.071	0.696487	37557	0.1087	0.0127	0.0061	0.037	81884	0.1119	0.0105	0.0056	0.059	57168	0.1119	0.0384	0.0083	3.6e-06	0.00430772	139052	0.8883	0.0191	0.0047	4.8e-05	0.012	0.0076	0.12	0.96	0.097	0.054	0.009
rs7759742	6	32381736	BTNL2			C			A	T	19361	0.4896	0.0157	0.0057	0.0063	19029	0.4799	0.0069	0.005	0.17	0.242244	38391	0.484	0.0105	0.0038	0.0054	81130	0.4785	0.0124	0.0033	0.00019	58780	0.4978	0.0189	0.0048	7.8e-05	0.252877	139910	0.4841	0.0144	0.0027	1.2e-07	0.019	0.0047	4.7e-05	0.61	1.9e-05	0.0248	0.0053
rs7764856	6	32680640	HLA-DQA2		C,W				A	T	20220	0.3424	0.016	0.0061	0.0091	19408	0.3472	0.0083	0.0051	0.1	0.329215	39627	0.3451	0.0114	0.0039	0.003195	84113	0.3338	0.0141	0.0035	6.5e-05	60202	0.3499	0.0154	0.005	0.0023	0.827208	144315	0.3387	0.0143	0.0029	9.36e-07	0.0296	0.0049	1.2e-09	0.78	9.6e-06	0.0172	0.0056
rs998584	6	43757896	VEGFA			W			A	C	18674	0.4665	0.0077	0.0062	0.22	17612	0.4727	-0.0007	0.0052	0.89	0.295621	-	-	-	-	-	81773	0.4784	0.0212	0.0036	4.6e-09	57447	0.4857	0.0094	0.0052	0.069	0.0558965	-	-	-	-	-	0.0553	0.0052	3.9e-26	0.054	1.4e-08	0.0192	0.0057
rs1358980	6	43764551	VEGFA		C,W				T	C	20309	0.4725	0.0088	0.0059	0.13	19622	0.4833	-0.0002	0.0048	0.96	0.233209	39931	0.479	0.0033	0.0037	0.38	87005	0.4738	0.0193	0.0034	2.1e-08	61407	0.4854	0.0081	0.0049	0.098	0.0543104	148412	0.4777	0.0154	0.0029	1.2e-07	0.0532	0.005	1.7e-26	0.11	3.3e-08	0.0164	0.0054
rs1936800	6	127436064	RSPO3		M				T	C	19208	0.5076	0.0074	0.0057	0.2	18170	0.5084	0.0036	0.0049	0.47	0.610499	37377	0.508	0.0052	0.0038	0.17	83572	0.5229	0.0223	0.0033	2.1e-11	53800	0.5118	0.0206	0.005	3.5e-05	0.771319	137372	0.5196	0.0215	0.0028	4.7e-14	0.0416	0.0047	4.5e-19	0.021	5.2e-11	0.0317	0.0055
rs7766106	6	127455138	RSPO3		C,W			C	T	C	20520	0.4738	0.011	0.0058	0.058	19242	0.4819	0.0036	0.005	0.47	0.330231	39761	0.4785	0.0066	0.0038	0.079	87130	0.4878	0.0239	0.0033	5.5e-13	61283	0.4758	0.0185	0.0047	8.2e-05	0.335219	148413	0.4838	0.0215	0.0027	2.2e-15	0.0437	0.0045	6.3e-22	0.048	6.7e-13	0.0281	0.0052
rs11154386	6	127481810	RSPO3			W			G	A	15141	0.5181	0.0301	0.0117	0.01	13869	0.5051	0.0389	0.0122	0.0014	0.59988	29691	0.4898	0.034	0.0084	5.1e-05	66625	0.4831	0.045	0.0058	1.1e-14	44163	0.4832	0.0166	0.0071	0.019	0.00148274	110788	0.5167	0.033	0.0046	8.6e-13	0.04	0.0051	3.4e-15	0.24	3.1e-15	0.0195	0.0061
rs2503323	6	127496512	RSPO3			C			G	A	16132	0.5476	0.0253	0.0114	0.026	14805	0.5385	0.0339	0.0119	0.0042	0.598995	30937	0.4566	0.0295	0.0082	0.00033	68755	0.451	0.0442	0.0058	3.1e-14	49797	0.4497	0.0215	0.0067	0.0014	0.00857257	118552	0.5499	0.0338	0.0045	8.5e-14	0.0387	0.0051	2.8e-14	0.13	2.1e-14	0.0222	0.0058
rs2391168	7	25862790	NFE2L3		C				A	C	20419	0.1996	0.0117	0.0072	0.1	19432	0.2179	0.0111	0.0059	0.062	0.948223	39850	0.2106	0.0114	0.0045	0.012	86337	0.2049	0.0127	0.0041	0.0018	60536	0.2345	0.0138	0.0058	0.016	0.873887	146874	0.2159	0.0125	0.0034	0.00027	0.0347	0.0057	1.4e-09	0.9	0.0022	0.0267	0.0065
rs2893221	7	25869200	NFE2L3		W	C			T	C	14528	0.1931	0.054	0.0153	0.00043	12904	0.1912	0.0201	0.0163	0.22	0.126526	27432	0.1922	0.0384	0.0112	0.00057	63076	0.1893	0.0452	0.0078	6e-09	37602	0.1924	0.0315	0.0099	0.0014	0.26488	100678	0.1904	0.0396	0.0063	2.7e-10	0.045	0.0068	3.2e-11	0.6	1e-10	0.0249	0.0085
rs10951112	7	25882839	NFE2L3			W			G	A	14492	0.2042	0.0444	0.0148	0.0027	12901	0.205	0.0148	0.0156	0.34	0.165436	27394	0.7953	0.0305	0.0107	0.0045	63071	0.8035	0.0462	0.0075	7.5e-10	37600	0.7999	0.0285	0.0096	0.003	0.136176	100671	0.198	0.0391	0.0062	3.3e-10	0.0436	0.0066	4.3e-11	0.91	6.4e-11	0.0201	0.0081
rs1534696	7	26397239	SNX10		W				C	A	19469	0.4353	0.0096	0.0057	0.095	18281	0.4687	-0.0036	0.005	0.47	0.0794141	37750	0.5458	0.0021	0.0038	0.57	82174	0.5465	0.0136	0.0033	4.2e-05	56839	0.5582	0.0043	0.005	0.4	0.111829	139013	0.45	0.0107	0.0028	0.00014	0.032	0.005	1.2e-10	0.53	5e-05	-0.0026	0.0056
rs7801581	7	27223771	HOXA11		C				T	C	18524	0.2608	-0.0002	0.0069	0.98	17778	0.2488	0.0079	0.0057	0.16	0.361859	36302	0.2537	0.0046	0.0044	0.29	81278	0.2472	0.0028	0.004	0.48	56881	0.2535	0.0174	0.0058	0.0026	0.0337243	138158	0.2494	0.0072	0.0034	0.033	0.0225	0.0058	9.5e-05	0.7	0.78	0.0293	0.0063
rs6981261	8	23596063	NKX2-6		W	W			C	T	15802	0.7425	0.0329	0.0134	0.014	13918	0.7351	0.0018	0.0139	0.89	0.104571	29719	0.2614	0.0175	0.0097	0.071	66759	0.2575	0.0482	0.0068	1.1e-12	44284	0.2688	-0.0112	0.0081	0.17	8.27101e-09	111044	0.7372	0.0242	0.0053	5.6e-06	0.0446	0.006	7.1e-14	0.3	6e-13	-0.0084	0.0069
rs4738141	8	72469742	EYA1		C	C			G	A	18608	0.2696	0.0407	0.012	0.00069	17577	0.2753	0.0058	0.0124	0.64	0.0415545	36184	0.7271	0.0245	0.0085	0.0042	77420	0.722	0.0227	0.0062	0.00027	57102	0.7141	0.03	0.007	2e-05	0.423031	134523	0.2835	0.0258	0.0048	5.8e-08	0.0275	0.0055	6e-07	0.17	3.9e-06	0.0231	0.0061
rs2001945	8	126477978	TRIB1		W				G	C	19957	0.404	0.0094	0.006	0.12	18755	0.4185	-0.0003	0.0049	0.95	0.207119	38711	0.5874	0.0036	0.0038	0.34	83489	0.5585	0.013	0.0033	0.0001	58741	0.5418	0.0046	0.0048	0.33	0.139512	142230	0.4468	0.0104	0.0028	0.00023	0.0251	0.0046	4.7e-08	0.59	0.00013	-0.0022	0.0053
rs2777795	9	107672365	ABCA1		C,W				G	A	16952	0.8988	0.0151	0.0101	0.13	15975	0.9068	0.0132	0.0089	0.14	0.886915	33002	0.0972	0.0138	0.0067	0.04	78085	0.0983	0.016	0.006	0.0071	53533	0.1123	0.0011	0.0081	0.9	0.129645	131618	0.8965	0.0103	0.0049	0.036	0.0526	0.0091	6.9e-09	0.94	0.0093	0.0191	0.009
rs7912339	10	104373758	SUFU		W				G	C	20652	0.5792	0.011	0.0058	0.059	19533	0.5721	0.0072	0.005	0.14	0.617088	40185	0.425	0.0087	0.0038	0.02	87005	0.4253	0.0092	0.0033	0.0052	60581	0.4385	-0.0056	0.0047	0.23	0.00826306	147586	0.5699	0.0046	0.0028	0.098	0.0245	0.0044	3.5e-08	0.78	0.0034	-0.005	0.0052
rs12814794	12	26440698	SSPN			C,W			G	A	15089	0.2456	0.0508	0.0138	0.00023	13914	0.2506	-0.0142	0.0144	0.32	0.00102403	29679	0.7446	0.0188	0.0098	0.054	66642	0.7362	0.0449	0.0067	2.6e-11	43702	0.7497	0.0093	0.0084	0.27	0.000677207	110344	0.2593	0.0309	0.0054	1.3e-08	0.041	0.0059	3.9e-12	0.69	2e-13	0.006	0.0071
rs10842707	12	26471364	ITPR2		W				T	C	20019	0.2881	0.004	0.0065	0.54	19028	0.3177	0.0138	0.0054	0.01	0.242643	39047	0.3054	0.0096	0.0042	0.021	85692	0.2984	0.0172	0.0037	2.4e-06	60049	0.2801	0.0062	0.0055	0.26	0.0891304	145741	0.2936	0.0136	0.0031	1.5e-05	0.0446	0.0055	8.9e-16	0.071	1.7e-05	0.0124	0.0062
rs10842708	12	26474867	ITPR2		C				G	A	20624	0.3127	0.0061	0.0062	0.33	19568	0.3383	0.0132	0.0054	0.014	0.384259	40192	0.6723	0.0102	0.0041	0.012	86928	0.6662	0.0163	0.0036	5.2e-06	60404	0.6986	0.01	0.0052	0.053	0.307383	147332	0.3248	0.0141	0.003	2.3e-06	0.0399	0.0051	5.4e-15	0.15	2.2e-05	0.0154	0.0059
rs1443512	12	54342684	HOXC13		W				A	C	18286	0.2664	0.0115	0.0066	0.083	19678	0.2459	0.0013	0.0058	0.82	0.242129	37964	0.2548	0.0056	0.0043	0.19	67514	0.2598	0.0204	0.004	4.6e-07	60857	0.2468	0.0111	0.0057	0.05	0.171093	128371	0.2561	0.0172	0.0033	2.8e-07	0.0394	0.0059	1.7e-11	0.24	4.9e-07	0.0142	0.006
rs9804784	12	54343472	HOXC13			W			A	C	13772	0.2409	0.0413	0.0145	0.0043	12127	0.2617	0.0216	0.0152	0.16	0.344689	25898	0.2515	0.0317	0.0105	0.0026	58832	0.2422	0.0419	0.0073	1e-08	37666	0.2576	0.0062	0.0088	0.48	0.0013577	96497	0.2502	0.0274	0.0059	2.9e-06	0.0426	0.0065	4.9e-11	0.97	1.2e-09	0.011	0.0076
rs11614913	12	54385599	HOXC10			C			T	C	15813	0.4056	0.0162	0.012	0.18	13959	0.3972	0.0066	0.0127	0.61	0.579837	29772	0.4016	0.0108	0.0087	0.21	66462	0.4076	0.0317	0.0061	1.9e-07	43575	0.3929	0.0341	0.0075	5.9e-06	0.798969	110037	0.4011	0.0324	0.0049	2.4e-11	0.0269	0.0053	4.3e-07	0.24	5.5e-07	0.0269	0.0063
rs2071449	12	54428011	HOXC5		C,M			M	A	C	17995	0.3951	0.0116	0.006	0.052	18144	0.4021	0.0026	0.005	0.6	0.245648	36139	0.3994	0.0063	0.0038	0.097	79351	0.3696	0.0055	0.0036	0.13	52724	0.354	0.0259	0.0053	1e-06	0.00110584	132075	0.365	0.0113	0.003	0.00015	0.0247	0.0051	1.3e-06	0.37	0.048	0.0339	0.0059
rs12317176	12	124404718	DNAH10		C,W				T	C	20629	0.6588	0.0066	0.006	0.27	19525	0.6593	0.0063	0.0052	0.22	0.969632	40155	0.6592	0.0066	0.0039	0.09	86959	0.6611	0.0197	0.0035	1.8e-08	60556	0.6712	0.0066	0.0051	0.2	0.0300048	147515	0.6643	0.0156	0.003	2e-07	0.0404	0.0047	1e-17	0.054	7.2e-08	0.0127	0.0055
rs11057394	12	124407676	DNAH10			C,W			T	C	15839	0.6565	0.0228	0.012	0.057	13917	0.656	0.0081	0.0129	0.53	0.400512	29757	0.6562	0.016	0.0088	0.07	66764	0.6565	0.0461	0.0061	6e-14	43732	0.6705	0.007	0.0076	0.36	3.85877e-05	110496	0.6624	0.0319	0.0049	5.1e-11	0.039	0.0054	5.2e-13	0.077	6.5e-14	0.0074	0.0064
rs8042543	15	31708263	KLF13		C				C	T	20059	0.7743	0.0066	0.0071	0.35	19060	0.7534	0.0097	0.0058	0.092	0.733354	39118	0.238	0.0082	0.0045	0.066	84883	0.2363	0.0139	0.004	0.00059	58503	0.2369	0.0172	0.0057	0.0026	0.627203	143386	0.7628	0.0149	0.0033	8e-06	0.0313	0.0059	1.2e-07	0.36	0.0015	0.0236	0.0067
rs3747579	16	4445327	CORO7		C				C	T	17840	0.2683	0.0072	0.0066	0.28	19266	0.246	0.0083	0.0057	0.15	0.898869	37106	0.7443	0.0079	0.0044	0.07	65878	0.7346	0.0153	0.0042	0.00023	59876	0.7129	0.0122	0.0053	0.022	0.638201	125754	0.273	0.0139	0.0033	2e-05	0.0242	0.0058	2.9e-05	0.29	0.00072	0.0198	0.0058
rs2925979	16	81534790	CMIP		W				T	C	18218	0.2907	0.0084	0.0066	0.21	19463	0.2973	0.0069	0.0054	0.2	0.859339	37681	0.2947	0.0074	0.0042	0.074	68708	0.2916	0.0167	0.0038	1.1e-05	59508	0.2916	0.0069	0.0053	0.19	0.123486	128216	0.2914	0.0132	0.0032	3.5e-05	0.0357	0.0055	1e-10	0.27	2.9e-05	0.0012	0.0056
rs9897538	17	68432122	KCNJ2		C,W				A	C	15821	0.4897	0.0193	0.0113	0.088	13918	0.5021	-0.0043	0.0122	0.73	0.152718	29739	0.4954	0.008	0.0083	0.34	66631	0.4823	0.0329	0.0057	9.4e-09	43731	0.4826	0.0186	0.0071	0.0087	0.107154	110362	0.4816	0.027	0.0046	4.8e-09	0.0317	0.0051	4.9e-10	0.27	1.4e-08	0.0166	0.006
rs2159437	17	68439660	KCNJ2			C,W			A	G	15823	0.4874	0.0198	0.0113	0.079	13918	0.4996	-0.0037	0.0122	0.76	0.154465	29741	0.4932	0.0085	0.0083	0.31	66629	0.48	0.0339	0.0057	3.6e-09	43723	0.4802	0.0176	0.0071	0.013	0.0662911	110352	0.4792	0.0273	0.0046	3.5e-09	0.0304	0.0051	2.4e-09	0.26	4.5e-09	0.0158	0.006
rs12608504	19	18389135	JUND		C,M			M	A	G	18206	0.3553	0.0071	0.006	0.24	19459	0.3887	0.0055	0.005	0.26	0.83648	37665	0.3754	0.006	0.0038	0.11	68712	0.3606	0.0071	0.0036	0.05	60628	0.3575	0.0246	0.0049	5e-07	0.00317051	129340	0.3594	0.0128	0.0029	1.1e-05	0.0149	0.0053	0.0053	1	0.071	0.0318	0.0054
rs7251505	19	33802542	CEBPA		C				G	A	19301	0.9288	0.0234	0.0119	0.05	18346	0.9374	0.0272	0.0114	0.017	0.816266	37722	0.0666	0.0252	0.0082	0.002	82090	0.0826	0.0192	0.0065	0.0031	59549	0.0802	0.0144	0.0095	0.13	0.669193	141639	0.9182	0.0167	0.0054	0.0022	0.0437	0.0081	7.6e-08	0.75	0.0018	0.0291	0.0097
rs7258031	19	33886354	PEPD		M				T	C	19517	0.3543	-0.0004	0.0063	0.95	19363	0.3474	0.0163	0.0052	0.0016	0.0394293	38880	0.3501	0.0095	0.004	0.017	78646	0.3546	0.0048	0.0036	0.18	59923	0.3483	0.0192	0.0051	0.00018	0.0180728	138569	0.3529	0.0094	0.0029	0.0015	0.0133	0.0051	0.0092	0.46	0.41	0.0326	0.0056
rs979012	20	6623374	BMP2		C				T	C	20645	0.3336	0.0098	0.0062	0.12	19704	0.328	0.0112	0.0053	0.033	0.862703	40348	0.3303	0.0108	0.004	0.0062	87173	0.3335	0.0085	0.0035	0.016	60867	0.3413	0.0158	0.0052	0.0025	0.232837	148040	0.3357	0.0104	0.003	0.0005	0.0208	0.0048	1.8e-05	0.85	0.015	0.0179	0.0055
rs6090583	20	45558831	EYA2		C				A	G	20286	0.4633	0.0161	0.0059	0.0067	19431	0.4655	0.0109	0.0049	0.025	0.49454	39717	0.4648	0.013	0.0038	0.00058	86661	0.4759	0.0123	0.0033	0.00021	60362	0.4721	0.0113	0.0049	0.02	0.862328	147023	0.4753	0.012	0.0028	2.1e-05	0.024	0.0046	1.6e-07	0.57	2.3e-05	0.0146	0.0053
rs4823006	22	29451671	ZNRF3		C,W				A	G	20620	0.5939	0.0041	0.0059	0.49	19568	0.6129	0.0036	0.005	0.46	0.948063	40187	0.6051	0.0037	0.0038	0.32	86928	0.6059	0.0133	0.0034	9.6e-05	60605	0.58	0.0142	0.0049	0.0036	0.877109	147533	0.5983	0.0128	0.0028	5.2e-06	0.0249	0.0046	4.9e-08	0.17	0.00037	0.0182	0.0053
[truncated: 9 more columns]
