# Supplementary material for: Genome-wide meta-analysis of 241,258 adults accounting for smoking behaviour identifies novel loci for obesity traits
Source: Nat Commun. 2017 Apr 26;8:14977. doi: 10.1038/ncomms14977 (PMC5414044; doi:10.1038/ncomms14977)
Supplement: Supplementary Data 4 — BMI association results for European meta-analyses. Significant SNPs for BMI across all approaches (1-SNPadjSMK, 2-SNPjoint, 3-SNPint, 4-SNPscreen) and strata (C=Combined Men and Women, W=Women-only, M=Men-only) for European-only analyses. Summary statistics are presented from stage1 plus stage 2 results. [file ncomms14977-s5.xlsx]

## Sheet: Supplementary Data 4
Supplementary Data 4. BMI association results for European meta-analyses. Significant SNPs for BMI across all approaches (1-SNPadjSMK, 2-SNPjoint, 3-SNPint, 4-SNPscreen) and strata (C=Combined Men and Women, W=Women-only, M=Men-only) for European-only analyses. Summary statistics are presented from stage1 plus stage 2 results.
											SMOKERS																NON-SMOKERS																Main and Interaction Effects
					Approaches				Alleles		WOMEN					MEN					PSexdiff	COMBINED					WOMEN					MEN					PSexdiff	COMBINED					WOMEN					MEN
Marker	Chr	Pos (hg19)	Nearest Gene	Novel	1	2	3	4	Effect	Other	N	EAF	β	SE	P	N	EAF	β	SE	P		N	EAF	β	SE	P	N	EAF	β	SE	P	N	EAF	β	SE	P		N	EAF	β	SE	P	βadj	SEadj	PSNPadjSMK	PSNPint	PSNPjoint	βadj	SEadj
rs3127553	1	49438005	AGBL4		W, C	C			G	A	23678	0.3726	0.0302	0.0102	0.0029	22008	0.3663	0.0181	0.0109	0.098	0.405684	45685	0.3695	0.0249	0.0076	0.00099	96428	0.3654	0.0266	0.0054	6.9e-07	67322	0.3654	0.012	0.006	0.046	0.0511849	163750	0.3654	0.0203	0.0041	8.2e-07	0.0263	0.0047	2.1e-08	0.75	6.7e-08	0.0122	0.0053
rs2481665	1	62594677	INADL	YES	C				T	C	23698	0.5592	0.0079	0.0098	0.42	21998	0.5595	0.0217	0.0105	0.039	0.324299	45695	0.5594	0.0145	0.0072	0.046	96446	0.5567	0.0177	0.005	0.00042	67312	0.5601	0.0252	0.0058	1.2e-05	0.291229	163758	0.5582	0.021	0.0039	8.9e-08	0.0164	0.0045	0.00026	0.35	0.0014	0.0221	0.005
rs2815752	1	72812440	NEGR1			W			A	G	23549	0.6184	0.0493	0.0099	7.4e-07	22067	0.6233	0.0428	0.0107	6.4e-05	0.647369	45616	0.6207	0.0455	0.0074	6.1e-10	96699	0.6172	0.0232	0.0051	6.6e-06	66512	0.6198	0.0309	0.0059	1.7e-07	0.287323	163211	0.6183	0.0261	0.004	6.1e-11	0.0268	0.0046	4.4e-09	0.015	1.3e-10	0.0322	0.0051
rs1460943	1	72813129	NEGR1			C			T	C	22449	0.615	0.0456	0.0102	7.2e-06	21925	0.6106	0.0407	0.0107	0.00014	0.733819	44374	0.6127	0.0426	0.0075	1.1e-08	94858	0.6149	0.0249	0.0051	1.3e-06	66432	0.6169	0.0338	0.0059	1.1e-08	0.21876	161289	0.6158	0.0283	0.004	2.6e-12	0.0274	0.0046	2.9e-09	0.059	3e-10	0.034	0.0051
rs990871	1	72823713	NEGR1		W, C				T	C	23703	0.6131	0.0439	0.0099	9.3e-06	22006	0.6097	0.039	0.0107	0.00026	0.730227	45709	0.6113	0.041	0.0074	2.6e-08	96474	0.612	0.0252	0.0051	9.1e-07	67315	0.6154	0.033	0.0059	2e-08	0.28111	163788	0.6134	0.0283	0.004	1.3e-12	0.0288	0.0046	3.7e-10	0.081	2.7e-10	0.0332	0.0051
rs10493498	1	72938249	NEGR1		M				C	A	23617	0.6222	0.0233	0.0099	0.019	21979	0.6202	0.0398	0.0108	0.00022	0.247972	45595	0.6211	0.0303	0.0074	4e-05	96462	0.6204	0.023	0.0052	9.4e-06	67316	0.6257	0.0346	0.0059	5.4e-09	0.111866	163778	0.6225	0.0274	0.004	1.2e-11	0.0231	0.0046	5.6e-07	0.98	3.5e-06	0.0347	0.0051
rs7550173	1	72944617	NEGR1			M			T	A	23491	0.6343	0.0265	0.0103	0.01	21813	0.6319	0.0421	0.0111	0.00014	0.290588	45303	0.6328	0.0331	0.0076	1.5e-05	95811	0.6333	0.0236	0.0053	9.2e-06	66751	0.637	0.0354	0.0061	6.6e-09	0.11555	162562	0.6348	0.0281	0.0042	1.3e-11	0.024	0.0047	3.7e-07	0.79	1.8e-06	0.0357	0.0053
rs7551507	1	74995225	FPGT-TNNI3K		C	C			C	T	23616	0.4435	0.0336	0.0097	0.00054	21856	0.4453	0.0311	0.0106	0.0032	0.858342	45472	0.4444	0.0324	0.0073	8.2e-06	96445	0.4388	0.0198	0.0051	0.0001	67037	0.4438	0.0123	0.0058	0.034	0.295244	163482	0.441	0.0167	0.004	2.3e-05	0.0222	0.0045	9.3e-07	0.19	1.3e-06	0.0153	0.0051
rs17381664	1	78048331	ZZZ3			C			C	T	23691	0.3931	0.0164	0.0102	0.11	22183	0.3899	0.0065	0.0109	0.55	0.496296	45874	0.3917	0.0116	0.0075	0.12	96683	0.3889	0.0249	0.0052	1.6e-06	67346	0.3881	0.0224	0.006	0.00017	0.73436	164029	0.3887	0.0236	0.004	5.3e-09	0.0217	0.0046	2.4e-06	0.44	2.9e-06	0.019	0.0052
rs12401738	1	78446761	DNAJB4		C				A	G	23623	0.3564	0.0142	0.0102	0.16	22005	0.3527	0.0089	0.011	0.42	0.717028	45629	0.3548	0.0117	0.0075	0.12	96472	0.3538	0.0262	0.0052	6.1e-07	67331	0.351	0.0209	0.006	0.00046	0.471905	163803	0.3527	0.0237	0.0041	6.2e-09	0.0233	0.0047	5.5e-07	0.28	1.2e-06	0.0178	0.0053
rs2968487	1	96887370	GPR61		C	C			T	C	22522	0.2836	0.0265	0.0111	0.017	20191	0.2731	0.0498	0.0121	3.7e-05	0.145493	42713	0.2786	0.0371	0.0082	6.7e-06	92463	0.2854	0.0236	0.0057	3.2e-05	60632	0.2795	0.0134	0.0067	0.045	0.211542	153094	0.2828	0.0199	0.0045	9e-06	0.0247	0.005	9.7e-07	0.81	1.1e-05	0.0218	0.0059
rs7550711	1	110082886	GPR61		W, C	W, C			T	C	19581	0.0347	0.1163	0.0302	0.00012	16975	0.0382	0.0713	0.0331	0.032	0.3029	37169	0.0362	0.0942	0.0224	2.6e-05	89495	0.0323	0.0747	0.0155	1.5e-06	61649	0.0359	0.0848	0.0172	8.1e-07	0.63815	151755	0.0353	0.0786	0.0119	4.6e-11	0.0859	0.0135	2.3e-10	0.2	5.4e-09	0.079	0.015
rs543874	1	177889480	SEC16B		W, C	W, C			G	A	23528	0.2	0.0634	0.0121	1.7e-07	22134	0.1933	0.0403	0.0131	0.0021	0.183909	45662	0.1969	0.0535	0.009	2.8e-09	96631	0.1937	0.0581	0.0063	5.1e-20	67633	0.1938	0.0344	0.0072	2e-06	0.00758603	164265	0.1938	0.0478	0.005	5.9e-22	0.0584	0.0056	2.2e-25	0.69	3.7e-25	0.0332	0.0063
rs2820292	1	201784287	NAV1		C	C			C	A	23682	0.5523	0.0243	0.0097	0.012	22005	0.5534	0.024	0.0105	0.022	0.982824	45687	0.5529	0.024	0.0072	0.00085	96449	0.5494	0.0216	0.0051	2.1e-05	67325	0.5531	0.0279	0.0057	1.1e-06	0.374559	163774	0.551	0.0241	0.0039	8.3e-10	0.0229	0.0045	3.4e-07	0.8	5.5e-06	0.0258	0.005
rs4854344	2	638144	TMEM18		M				T	G	20127	0.832	0.0606	0.014	1.6e-05	21492	0.8243	0.0684	0.014	9.8e-07	0.686086	41619	0.8281	0.0641	0.01	1.4e-10	71325	0.8262	0.0626	0.0076	2.2e-16	64183	0.8279	0.0522	0.0078	1.9e-11	0.303017	135507	0.827	0.0567	0.0056	9.2e-24	0.0603	0.0067	1.5e-19	0.9	1.6e-19	0.0568	0.0068
rs7574359	2	652542	TMEM18		W, C				T	C	22953	0.8303	0.0679	0.0133	3.1e-07	21427	0.8237	0.0673	0.0141	1.9e-06	0.974667	44380	0.8271	0.0671	0.0098	6.4e-12	93001	0.8256	0.064	0.0068	3.2e-21	64991	0.8266	0.0526	0.0078	1.5e-11	0.235097	157992	0.8262	0.0584	0.0053	2.8e-28	0.0661	0.0061	1.3e-27	0.79	1.3e-25	0.0568	0.0068
rs13396935	2	653195	TMEM18			M, C			G	A	22963	0.83	0.0689	0.0133	2.1e-07	21559	0.8225	0.0717	0.014	3.2e-07	0.881748	44522	0.8263	0.0697	0.0097	8.6e-13	93134	0.8253	0.0642	0.0068	3.1e-21	65241	0.8258	0.0511	0.0078	4.9e-11	0.172445	158375	0.8256	0.0578	0.0053	1.3e-27	0.0633	0.006	7.6e-26	0.74	6.6e-26	0.0567	0.0068
rs10188334	2	653874	TMEM18			W			C	T	21697	0.8301	0.0711	0.014	3.5e-07	21351	0.8314	0.0688	0.0144	1.9e-06	0.906474	43048	0.8308	0.0694	0.0101	6.1e-12	91380	0.8254	0.0665	0.0069	7.1e-22	64088	0.8261	0.0513	0.008	1.2e-10	0.121032	155467	0.8258	0.0592	0.0054	7.2e-28	0.0652	0.0062	6.7e-26	0.76	1.7e-26	0.0562	0.0069
rs10929925	2	6155557	SOX11	YES	C				C	A	22688	0.564	0.0195	0.0099	0.05	20918	0.5504	0.0173	0.0108	0.11	0.877579	43606	0.5575	0.0186	0.0074	0.011	91340	0.5605	0.0175	0.0051	0.00067	63996	0.5538	0.0252	0.0059	1.7e-05	0.287323	155335	0.5576	0.0206	0.0041	3.9e-07	0.0179	0.0046	0.0001	0.85	0.0004	0.0225	0.0052
rs10182181	2	25150296	ADCY3		W, C	W, C			G	A	20274	0.4683	0.0309	0.0105	0.0032	21517	0.4626	0.0296	0.0104	0.0046	0.928093	41791	0.4655	0.0307	0.0075	3.8e-05	72840	0.4638	0.0396	0.0058	7.8e-12	65010	0.4623	0.0264	0.0059	6.9e-06	0.0852847	137850	0.4631	0.0341	0.0043	1.2e-15	0.0363	0.005	5.1e-13	0.45	9.9e-13	0.0254	0.0051
rs13011109	2	58857419	FANCL		C				G	C	23005	0.6107	0.0298	0.01	0.0029	21377	0.6019	0.0103	0.0108	0.34	0.174119	44382	0.6066	0.0203	0.0074	0.0063	93041	0.6098	0.0223	0.0052	2.1e-05	64992	0.6096	0.0178	0.006	0.0031	0.541334	158033	0.6099	0.02	0.0041	9.9e-07	0.0227	0.0046	1.1e-06	0.49	1.2e-06	0.016	0.0053
rs7599312	2	213413231	ERBB4		C	C			G	A	20414	0.7259	0.0202	0.0116	0.082	21436	0.7194	0.0255	0.0117	0.029	0.741382	41850	0.7226	0.0232	0.0083	0.0052	72948	0.726	0.0272	0.0064	2.2e-05	65030	0.7255	0.0245	0.0065	0.00016	0.749541	137978	0.7258	0.0261	0.0047	3e-08	0.0272	0.0057	1.6e-06	0.58	2.6e-05	0.0252	0.0057
rs10510554	3	25099776	RARB			C			C	T	23652	0.5746	0.0366	0.01	0.00025	22005	0.5741	0.0321	0.0106	0.0025	0.751403	45656	0.5744	0.0343	0.0073	2.9e-06	96399	0.5768	0.012	0.0052	0.02	67310	0.5706	0.0183	0.0058	0.0017	0.383271	163710	0.5742	0.0149	0.004	0.00021	0.0162	0.0046	0.00045	0.023	8.6e-05	0.0213	0.0051
rs2365389	3	61236462	FHIT		M, C	M, C			C	T	22445	0.5874	0.0429	0.01	1.8e-05	21914	0.5914	0.0367	0.0105	0.00048	0.66091	44359	0.5892	0.0401	0.0073	4.7e-08	94846	0.5864	0.0164	0.0051	0.0013	66426	0.584	0.0386	0.0058	2.8e-11	0.00194705	161272	0.5854	0.0258	0.004	1.1e-10	0.0207	0.0046	5.3e-06	0.014	5.7e-07	0.0351	0.0051
rs7355953	3	85792137	CADM2			W			C	T	21019	0.2133	0.046	0.0126	0.00025	22042	0.2205	0.0159	0.0127	0.21	0.0843247	43061	0.2169	0.0324	0.009	0.00034	76426	0.2154	0.0317	0.0069	4e-06	66519	0.2137	0.0242	0.007	0.0006	0.41051	142945	0.2145	0.0285	0.0051	2.3e-08	0.0355	0.006	4.3e-09	0.3	3.3e-08	0.0216	0.0062
rs9852127	3	85826736	CADM2		W				A	G	23458	0.1886	0.0475	0.0128	0.00021	22041	0.1949	0.0174	0.0136	0.2	0.0982536	45499	0.1917	0.0338	0.0095	0.00035	96376	0.1932	0.03	0.0066	5.9e-06	67345	0.1914	0.0244	0.0075	0.0012	0.545725	163720	0.1924	0.0275	0.0051	7.7e-08	0.0354	0.0059	2.5e-09	0.21	3.3e-08	0.0222	0.0066
rs12495178	3	85886077	CADM2		C	C			T	C	21063	0.6385	0.035	0.0107	0.0011	21998	0.633	0.0269	0.0108	0.012	0.584652	43061	0.6357	0.031	0.0077	5.4e-05	76257	0.6395	0.022	0.0058	0.00016	66202	0.6363	0.0268	0.006	7.3e-06	0.535021	142458	0.6378	0.0242	0.0043	1.9e-08	0.0231	0.0051	5.5e-06	0.27	3.6e-06	0.0272	0.0052
rs2173039	3	89142175	EPHA3	YES	W				C	G	23249	0.2608	0.0244	0.0114	0.031	21684	0.2661	-0.0038	0.0122	0.76	0.0831713	44932	0.2631	0.0119	0.0084	0.16	94693	0.2591	0.0315	0.0059	8.9e-08	66315	0.2572	0.0081	0.0067	0.22	0.00472466	161009	0.258	0.0216	0.0046	2.3e-06	0.0305	0.0053	7.3e-09	0.57	6.5e-08	0.0045	0.0059
rs16851483	3	141275436	RASA2			C			T	G	18441	0.067	0.0067	0.0221	0.76	15302	0.0677	0.0619	0.0245	0.012	0.0861399	33957	0.0674	0.0299	0.0166	0.071	80045	0.0675	0.0608	0.0111	5e-08	48998	0.0675	0.0538	0.0136	7.4e-05	0.66765	129042	0.0675	0.0579	0.0089	9.6e-11	0.0471	0.01	2.3e-06	0.023	2.9e-07	0.0565	0.0118
rs2035935	3	141306013	RASA2		C				G	A	22877	0.0664	0.0101	0.0199	0.61	20993	0.0657	0.067	0.0215	0.0018	0.0463234	44084	0.0661	0.0355	0.0148	0.016	96548	0.0665	0.0511	0.0102	5.3e-07	67388	0.0652	0.0494	0.0117	2.4e-05	0.906037	163935	0.0659	0.05	0.008	3.4e-10	0.0397	0.009	1.1e-05	0.057	3.1e-06	0.0556	0.0102
rs2640017	3	141335121	RASA2		M				G	A	20142	0.0659	0.0143	0.0215	0.5	20791	0.0637	0.065	0.022	0.0031	0.0908563	41328	0.0648	0.0386	0.0155	0.013	76088	0.066	0.0518	0.0115	7e-06	66871	0.0636	0.0514	0.0119	1.6e-05	0.979202	142959	0.0648	0.0512	0.0086	2.6e-09	0.0402	0.0101	6.5e-05	0.11	3.1e-05	0.0571	0.0104
rs13069244	3	180441172	CCDC39	YES	C	C			A	G	22995	0.0755	0.0671	0.0197	0.00065	21290	0.083	0.054	0.0212	0.011	0.642389	44360	0.0814	0.0619	0.0145	2.1e-05	96132	0.0776	0.0292	0.01	0.0035	67177	0.077	0.0427	0.0117	0.00025	0.344605	163309	0.0772	0.0342	0.0079	1.3e-05	0.0334	0.0089	0.00017	0.075	4.3e-05	0.0441	0.0101
rs1516725	3	185824004	ETV5		W, C	C			C	T	23458	0.8669	0.0503	0.0144	0.00046	21763	0.8733	0.0655	0.0157	2.9e-05	0.464221	45221	0.8701	0.0577	0.0107	6.8e-08	96368	0.8659	0.0439	0.0074	3.1e-09	67267	0.8699	0.0273	0.0086	0.0015	0.114872	163634	0.8677	0.0378	0.0058	9.2e-11	0.0443	0.0066	1.8e-11	0.68	5.1e-11	0.0355	0.0076
rs9816226	3	185834499	ETV5			W			T	A	21801	0.8178	0.0498	0.0131	0.00014	20277	0.8159	0.0579	0.0142	4.6e-05	0.667127	42078	0.8171	0.0538	0.0097	3.3e-08	91709	0.8175	0.0385	0.0067	8.8e-09	63542	0.8204	0.0241	0.0077	0.0019	0.128389	155250	0.8188	0.0326	0.0053	5.8e-10	0.0404	0.0061	2.7e-11	0.42	4.9e-11	0.0311	0.0068
rs12641981	4	45179883	GNPDA2		M	M			T	C	23692	0.4286	0.0223	0.0099	0.025	22182	0.4302	0.0474	0.0107	9e-06	0.0773382	45873	0.4293	0.0342	0.0074	3.4e-06	96592	0.4311	0.0347	0.0052	2.5e-11	67621	0.433	0.0328	0.0059	2.4e-08	0.794549	164213	0.4319	0.0335	0.004	7.3e-17	0.0306	0.0046	3.3e-11	0.25	1.7e-11	0.038	0.0051
rs10938397	4	45182527	GNPDA2		W, C	W, C			G	A	23584	0.4282	0.0235	0.01	0.019	22096	0.4304	0.0473	0.0107	9.3e-06	0.0954937	45679	0.4292	0.0347	0.0074	2.5e-06	96033	0.4311	0.035	0.0052	1.6e-11	67233	0.4331	0.0321	0.0059	4.3e-08	0.691024	163266	0.4318	0.0336	0.004	1.1e-16	0.031	0.0046	1.8e-11	0.29	9.2e-12	0.0375	0.0051
rs17001654	4	77129568	SCARB2		C				G	C	18587	0.1545	0.0341	0.0157	0.03	15675	0.1533	0.0415	0.0176	0.018	0.747575	34296	0.1547	0.0364	0.0119	0.0022	79647	0.1545	0.0303	0.008	0.00014	48571	0.1568	0.0319	0.0098	0.0011	0.891672	128218	0.1553	0.0311	0.0064	1.2e-06	0.0295	0.0071	3.3e-05	0.82	7.3e-05	0.0363	0.0085
rs13107325	4	103188709	SLC39A8		M, C	M, C			T	C	18925	0.0783	0.0577	0.022	0.0086	19639	0.0744	0.0771	0.0232	0.00089	0.533627	38715	0.0762	0.0674	0.0161	2.7e-05	73995	0.0759	0.0346	0.0119	0.0037	66088	0.0767	0.0607	0.012	4.1e-07	0.0957674	140083	0.0762	0.0472	0.0088	8.5e-08	0.039	0.0104	0.00017	0.34	0.00047	0.0632	0.0107
rs2112347	5	75015242	POC5		W, C	C			T	G	23680	0.6289	0.0258	0.01	0.0099	21972	0.6247	0.0142	0.0108	0.19	0.418813	45653	0.6269	0.0206	0.0074	0.0055	96409	0.6335	0.0248	0.0052	1.6e-06	67274	0.6313	0.0302	0.0059	3.6e-07	0.459235	163682	0.6326	0.0272	0.0041	2.6e-11	0.0252	0.0046	3.7e-08	0.93	4.1e-07	0.0232	0.0052
rs943466	6	33731787	LEMD2			C			G	A	23618	0.7611	0.0437	0.0114	0.00012	22041	0.7532	0.0467	0.0122	0.00012	0.853765	45658	0.7573	0.0451	0.0084	8.7e-08	96653	0.7638	0.0142	0.0059	0.016	67339	0.7556	0.0135	0.0066	0.042	0.932069	163992	0.7604	0.0139	0.0046	0.0024	0.0204	0.0053	0.00011	0.017	3.6e-05	0.0183	0.0058
rs9462027	6	34797241	UHRF1BP1		W				A	G	20888	0.2749	0.0186	0.0115	0.11	22065	0.282	0.0153	0.0116	0.18	0.835802	42953	0.2785	0.0175	0.0083	0.035	76451	0.2726	0.0372	0.0063	2.8e-09	67621	0.2743	0.0138	0.0064	0.032	0.0049487	144071	0.2734	0.0267	0.0046	6.9e-09	0.0325	0.0055	4.5e-09	0.14	7.3e-09	0.0146	0.0056
rs6457796	6	34828553	UHRF1BP1		C	W, C			C	T	23674	0.2775	0.0205	0.0109	0.059	22180	0.2844	0.0159	0.0116	0.17	0.766875	45853	0.2808	0.0189	0.008	0.019	96651	0.2759	0.0337	0.0056	1.7e-09	67343	0.2766	0.0147	0.0064	0.021	0.0160387	163994	0.2761	0.0264	0.0043	1.2e-09	0.0293	0.005	4.5e-09	0.26	2.3e-09	0.0156	0.0056
rs2206277	6	50798526	TFAP2B			W			T	C	23680	0.1834	0.0606	0.0128	2.3e-06	22142	0.1806	0.0526	0.0137	0.00013	0.661588	45823	0.182	0.0569	0.0095	2.3e-09	96613	0.182	0.0356	0.0066	8e-08	67616	0.1832	0.0344	0.0076	5.7e-06	0.897769	164229	0.1824	0.0351	0.0052	1.1e-11	0.0374	0.0059	1.8e-10	0.071	6.5e-12	0.0368	0.0066
rs943005	6	50865820	TFAP2B		W, C	M, C			T	C	23584	0.171	0.0572	0.0128	8.4e-06	22111	0.1694	0.0579	0.0137	2.3e-05	0.969448	45695	0.1703	0.0579	0.0095	1e-09	96650	0.1709	0.0366	0.0066	3.3e-08	66511	0.17	0.0358	0.0076	2.7e-06	0.931742	163160	0.1705	0.0363	0.0052	2.2e-12	0.0407	0.0059	5.8e-12	0.14	9.7e-12	0.038	0.0067
rs6904450	6	50921602	TFAP2B		M				T	A	23619	0.1831	0.0489	0.013	0.00016	21805	0.1793	0.0576	0.014	3.8e-05	0.640392	45423	0.1813	0.0533	0.0096	2.8e-08	96360	0.1817	0.0343	0.0067	3.1e-07	67260	0.181	0.0368	0.0077	1.6e-06	0.791801	163621	0.1813	0.0353	0.0052	1e-11	0.0348	0.0059	4.7e-09	0.3	1.7e-09	0.0386	0.0067
rs13191362	6	163033350	PARK2		C	C			A	G	23394	0.8753	0.017	0.0155	0.27	21577	0.8778	0.0403	0.0164	0.014	0.289479	45004	0.8759	0.0261	0.0114	0.022	96329	0.8764	0.0418	0.0078	9.7e-08	67178	0.8758	0.0207	0.009	0.022	0.0562229	163507	0.8762	0.0336	0.0061	3.8e-08	0.0373	0.007	9.5e-08	0.14	3.2e-07	0.0236	0.0079
rs2245368	7	76608143	FGL2		C	C			C	T	19562	0.1869	0.0398	0.0158	0.012	17557	0.1894	0.0325	0.0167	0.052	0.744613	37119	0.1881	0.0356	0.0116	0.0021	81369	0.1844	0.0352	0.0085	3.1e-05	54561	0.1773	0.0336	0.0092	0.00026	0.890445	135930	0.1812	0.0353	0.0065	4.6e-08	0.0369	0.0075	8.9e-07	0.79	7.9e-06	0.0334	0.0081
rs9641123	7	93197732	CALCR		C	C			C	G	18758	0.4267	0.0328	0.0113	0.0037	15933	0.433	0.0403	0.0126	0.0013	0.649431	34691	0.4297	0.0352	0.0085	3.8e-05	79782	0.4283	0.0227	0.0057	6.6e-05	49022	0.4291	0.0279	0.007	6.9e-05	0.535091	128804	0.4285	0.0241	0.0046	1.7e-07	0.0238	0.0052	3.9e-06	0.41	5.3e-06	0.0292	0.0061
rs763464	7	95161829	ASB4		W, C				C	T	22171	0.3364	0.0323	0.0109	0.0029	21286	0.3402	0.0156	0.0115	0.17	0.279585	43456	0.3381	0.0244	0.008	0.0024	93671	0.3353	0.0259	0.0055	2.2e-06	63693	0.3328	0.0137	0.0064	0.032	0.119258	157364	0.3343	0.021	0.0043	1.1e-06	0.0271	0.0049	4.3e-08	0.59	1.9e-07	0.0129	0.0056
rs17405819	8	76806584	HNF4G			C			T	C	23667	0.6972	0.0307	0.0104	0.0032	22006	0.6912	0.0206	0.0112	0.065	0.497832	45674	0.6944	0.0256	0.0078	0.00096	96441	0.6965	0.0205	0.0054	0.00015	67315	0.6981	0.0206	0.0062	0.00098	0.989541	163756	0.6972	0.0207	0.0042	1e-06	0.0208	0.0048	1.7e-05	0.37	9.5e-06	0.0193	0.0055
rs10968577	9	28415512	LINGO2		W, C	W, C			T	C	22921	0.317	0.033	0.0108	0.0023	20640	0.3135	0.0235	0.0117	0.046	0.540504	43561	0.3154	0.0284	0.008	0.00042	92570	0.3179	0.0273	0.0055	7.7e-07	61964	0.3158	0.0287	0.0064	8.8e-06	0.858115	154534	0.3171	0.0277	0.0043	1.8e-10	0.0293	0.0049	2.2e-09	0.63	4.2e-08	0.0267	0.0056
rs1928295	9	120378483	TLR4		C	C			T	C	21056	0.55	0.0258	0.0103	0.012	22063	0.5494	0.0088	0.0103	0.4	0.23118	43119	0.5496	0.0172	0.0074	0.02	74506	0.5515	0.0273	0.0057	1.5e-06	66241	0.551	0.0211	0.0058	0.00024	0.410897	140747	0.5512	0.0242	0.0042	1.1e-08	0.0258	0.0049	1.7e-07	0.89	4.5e-07	0.0167	0.005
rs12575252	11	8694073	TRIM66		C				G	C	23603	0.6454	0.013	0.01	0.19	21822	0.6366	0.0307	0.0108	0.0045	0.21734	45426	0.6413	0.0222	0.0075	0.0029	96415	0.6451	0.025	0.0053	1.9e-06	67246	0.6442	0.0138	0.006	0.022	0.131552	163661	0.6449	0.0204	0.0041	5.2e-07	0.0215	0.0046	3.8e-06	0.27	6.3e-06	0.018	0.0052
rs925947	11	27667367	BDNF-AS		W				G	T	22884	0.7899	0.0514	0.0121	2.2e-05	20877	0.7916	0.0514	0.0131	9.2e-05	1	43761	0.7909	0.0516	0.009	1.1e-08	93571	0.7888	0.039	0.0062	3.1e-10	63796	0.7864	0.0342	0.0072	2e-06	0.586178	157367	0.7878	0.0378	0.0049	6.8e-15	0.0419	0.0056	6e-14	0.34	3.1e-13	0.0367	0.0063
rs1519480	11	27675712	BDNF-AS			M			C	T	23678	0.3146	0.0371	0.0103	0.00033	22183	0.3162	0.0319	0.011	0.0036	0.723344	45861	0.3155	0.034	0.0076	7.3e-06	96668	0.3118	0.0306	0.0053	1.1e-08	67642	0.3113	0.0394	0.0062	1.7e-10	0.245031	164310	0.3115	0.0342	0.0042	2.8e-16	0.029	0.0048	1.1e-09	0.56	8.8e-11	0.0376	0.0054
rs7124442	11	27677041	BDNF-AS		M				C	T	23678	0.314	0.0364	0.0103	0.00042	22183	0.3156	0.0315	0.011	0.0042	0.738704	45861	0.315	0.0335	0.0076	1e-05	96664	0.3113	0.0306	0.0053	1.1e-08	67637	0.3106	0.0394	0.0062	1.6e-10	0.245031	164301	0.311	0.0343	0.0042	2.5e-16	0.0289	0.0048	1.3e-09	0.6	1.1e-10	0.0376	0.0054
rs2049045	11	27694241	BDNF		C	W, C			G	C	23420	0.8102	0.0574	0.0127	5.9e-06	21935	0.8026	0.0639	0.0136	2.6e-06	0.720082	45354	0.8068	0.0609	0.0094	8.5e-11	96248	0.8083	0.041	0.0064	1.8e-10	67236	0.8052	0.0382	0.0074	2.2e-07	0.757765	163484	0.8071	0.0404	0.005	1e-15	0.0423	0.0058	2.2e-13	0.23	4.5e-14	0.0425	0.0064
rs3817334	11	47650993	MTCH2		C	C			T	C	23627	0.4049	0.0304	0.0099	0.0021	22001	0.3998	0.0291	0.0105	0.0055	0.926369	45628	0.4025	0.0298	0.0072	3.9e-05	96456	0.4107	0.0189	0.0051	0.00021	67015	0.4036	0.0272	0.0058	3.2e-06	0.246728	163471	0.4077	0.0222	0.004	2.1e-08	0.0202	0.0045	6.9e-06	0.28	9.3e-06	0.0272	0.0051
rs12286929	11	115022404	CADM1		C	C			G	A	23532	0.5235	0.0152	0.0097	0.12	21766	0.5167	0.0171	0.0105	0.1	0.891544	45299	0.5204	0.0157	0.0072	0.03	96093	0.5235	0.0195	0.005	0.00011	67061	0.5218	0.0246	0.0057	1.7e-05	0.468467	163154	0.5228	0.0217	0.0039	3e-08	0.0173	0.0045	0.00011	0.68	0.00015	0.0224	0.005
rs7138803	12	50247468	BCDIN3D		W, C	W, C			A	G	20904	0.384	0.0412	0.0109	0.00015	22038	0.3911	0.0282	0.0109	0.01	0.386928	42942	0.3878	0.0349	0.0078	7e-06	74717	0.3831	0.0326	0.006	4.3e-08	67350	0.385	0.023	0.006	0.00012	0.222362	142067	0.384	0.0276	0.0044	2.9e-10	0.0324	0.0052	4.3e-10	0.47	3.1e-10	0.0249	0.0052
rs12429545	13	54102206	OLFM4		C	C			A	G	20857	0.1359	0.0465	0.0154	0.0025	21803	0.1398	0.0023	0.0158	0.88	0.0398576	42694	0.1377	0.0248	0.0111	0.025	76319	0.1338	0.0335	0.0084	7e-05	66233	0.1333	0.0371	0.0086	1.7e-05	0.746708	142552	0.1335	0.0354	0.0063	1.6e-08	0.0344	0.0073	2.8e-06	0.44	3.7e-06	0.0273	0.0075
rs7141420	14	79899454	NRXN3		W, C	W, C			T	C	23411	0.522	0.0415	0.0097	2e-05	21870	0.521	-0.0006	0.0104	0.95	0.00239052	45282	0.5214	0.0215	0.0072	0.0029	94928	0.5203	0.0282	0.005	1.5e-08	66628	0.5228	0.0192	0.0057	0.00076	0.200767	161556	0.5214	0.0242	0.0039	6.5e-10	0.0306	0.0045	8e-12	0.21	1.3e-11	0.0134	0.005
rs16951275	15	68077168	MAP2K5		W	W, C			T	C	23594	0.7769	0.0302	0.0117	0.0099	21977	0.774	0.0189	0.0125	0.13	0.498364	45571	0.7756	0.0242	0.0086	0.0051	96420	0.7721	0.0346	0.0059	6e-09	67309	0.7761	0.0275	0.0069	6.2e-05	0.399406	163729	0.7738	0.0319	0.0047	7.7e-12	0.0338	0.0053	1.5e-10	0.73	1.2e-09	0.0251	0.006
rs4776970	15	68080886	MAP2K5		C				A	T	23708	0.6385	0.021	0.01	0.036	22002	0.6397	0.0201	0.0108	0.063	0.949984	45710	0.6391	0.0204	0.0074	0.0061	96471	0.6341	0.0258	0.0052	5.7e-07	67316	0.6371	0.0301	0.0059	3.9e-07	0.55563	163786	0.6354	0.0279	0.0041	7.2e-12	0.0247	0.0046	7.2e-08	0.66	5e-07	0.027	0.0052
rs11639372	15	78966655	CHRNB4	YES					C	T	23608	0.599	0.0374	0.0098	0.00014	22004	0.6035	0.0591	0.0105	1.8e-08	0.121161	45612	0.6014	0.0477	0.0072	3.7e-11	96461	0.5988	-0.0051	0.0051	0.32	67304	0.6054	0.0045	0.0059	0.44	0.184654	163765	0.6016	-0.001	0.004	0.8	0.004	0.0045	0.37	6.4e-05	0.00042	0.0179	0.0051
rs3813565	15	79019610	ADAMTS7	YES		C	C		G	T	23512	0.6056	0.0347	0.0101	0.00057	21866	0.611	0.0662	0.0107	6.5e-10	0.0280754	45378	0.6083	0.0497	0.0074	2e-11	95567	0.6031	-0.0052	0.0053	0.32	66636	0.6117	0.0052	0.006	0.39	0.161426	162202	0.6069	-0.0009	0.0041	0.82	0.0039	0.0047	0.4	0.00028	0.0017	0.0202	0.0052
rs7171916	15	79067951	ADAMTS7	YES		M			C	G	17963	0.5807	0.0284	0.0118	0.016	15191	0.5896	0.0723	0.0133	5.3e-08	0.0113221	33154	0.5848	0.0483	0.0089	6.6e-08	76081	0.5784	-0.0053	0.0062	0.39	46472	0.5851	0.0244	0.0074	0.001	0.000919703	122552	0.5811	0.0064	0.0049	0.19	0.0024	0.0055	0.66	0.0086	0.038	0.0351	0.0065
rs879620	16	4015729	ADCY9		C	C			T	C	18857	0.6136	0.0238	0.0115	0.038	16021	0.6078	0.0344	0.0129	0.0079	0.529247	34878	0.6111	0.0294	0.0087	0.00074	79986	0.6144	0.0246	0.0058	2.5e-05	49175	0.6125	0.0267	0.0071	0.00017	0.805175	129161	0.6137	0.0254	0.0047	5.5e-08	0.0237	0.0053	7.7e-06	0.95	1.5e-05	0.0282	0.0062
rs12446632	16	19935389	GPRC5B		M	M			G	A	20879	0.8646	0.0507	0.0152	0.00087	21630	0.8557	0.0489	0.0153	0.0014	0.931765	42543	0.86	0.0493	0.0109	5.6e-06	76123	0.8616	0.0253	0.0082	0.0021	67217	0.8628	0.0423	0.0084	4.1e-07	0.118301	143340	0.8622	0.033	0.0061	5.4e-08	0.0265	0.0072	0.00022	0.13	3.3e-05	0.0464	0.0073
rs11639988	16	19944363	GPRC5B		C	C			A	G	22918	0.8605	0.0435	0.0145	0.0028	21107	0.8612	0.052	0.0155	0.00082	0.681198	44058	0.8601	0.047	0.0107	1e-05	95254	0.8586	0.0305	0.0073	3.2e-05	66071	0.859	0.0403	0.0085	1.9e-06	0.345938	161325	0.8589	0.0342	0.0058	3e-09	0.0294	0.0066	7.5e-06	0.41	1.8e-06	0.0449	0.0074
rs2650492	16	28333411	SBK1		C				A	G	20176	0.3031	0.0322	0.0119	0.0067	21299	0.3168	0.0111	0.0121	0.36	0.202128	41475	0.3099	0.0224	0.0086	0.0089	72633	0.3035	0.0185	0.0065	0.0043	63356	0.3034	0.0284	0.0067	2e-05	0.252694	135989	0.3036	0.0235	0.0048	1.1e-06	0.0225	0.0058	0.00011	0.29	0.00045	0.0244	0.0059
rs2008514	16	28825605	ATXN2L		W	W			A	G	23222	0.3977	0.0282	0.0099	0.0045	21159	0.4093	0.0287	0.0108	0.0079	0.972073	44381	0.4032	0.0295	0.0074	6.9e-05	94545	0.3989	0.0262	0.0051	3.4e-07	64715	0.4018	0.0324	0.0059	4.9e-08	0.39159	159260	0.4003	0.0291	0.004	3.8e-13	0.0276	0.0045	1.2e-09	0.85	3.2e-08	0.0295	0.0051
rs7187776	16	28857645	SH2B1		M, C	M, C			G	A	23767	0.3999	0.0293	0.0098	0.0029	22164	0.4036	0.0298	0.0106	0.0048	0.971657	45931	0.4017	0.0305	0.0073	2.6e-05	95020	0.4007	0.0256	0.0051	6.3e-07	66503	0.4039	0.0356	0.0058	1.1e-09	0.16284	161522	0.4022	0.03	0.004	3.8e-14	0.0272	0.0046	2.4e-09	0.73	3.9e-08	0.0314	0.005
rs4787491	16	30015337	INO80E		C				G	A	21620	0.5147	0.0279	0.0102	0.0063	19447	0.5067	0.0172	0.0111	0.12	0.466536	41067	0.5111	0.0232	0.0076	0.0022	89456	0.5203	0.02	0.0053	0.00014	61055	0.5143	0.0193	0.0061	0.0015	0.92562	150511	0.5176	0.0193	0.0041	2.5e-06	0.0218	0.0047	3.1e-06	0.48	1.9e-05	0.0194	0.0053
rs9930333	16	53799977	FTO		W				G	T	23266	0.4269	0.0976	0.0101	3.1e-22	21212	0.438	0.0914	0.0108	1.9e-17	0.667096	44478	0.4321	0.0941	0.0075	1.6e-36	95071	0.4329	0.0732	0.0052	1.11e-44	64328	0.4349	0.0714	0.0059	1.2e-33	0.805138	159399	0.4337	0.0722	0.0041	3.625e-70	0.0784	0.0047	9.417e-63	0.0256306	4.92951e-64	0.0763	0.0052
rs9940128	16	53800754	FTO		C				A	G	23662	0.426	0.0963	0.0099	3.7e-22	22004	0.4374	0.0961	0.0105	6e-20	0.988656	45666	0.4315	0.0957	0.0073	6e-39	96307	0.4316	0.0724	0.0052	1.185e-44	67031	0.4336	0.0744	0.0057	2e-38	0.779869	163338	0.4324	0.0729	0.004	4.16e-74	0.0767	0.0046	1.548e-61	0.0263009	2.28624e-63	0.0788	0.005
rs1558902	16	53803574	FTO		M	M, W, C			A	T	23684	0.4061	0.0955	0.0099	6.7e-22	22001	0.4184	0.0977	0.0105	2e-20	0.875724	45685	0.412	0.096	0.0074	6.9e-39	96425	0.4117	0.0723	0.0051	1.593e-45	67302	0.415	0.0772	0.0058	1.014e-40	0.494079	163728	0.413	0.0741	0.004	3.532e-78	0.074	0.0045	4.762e-60	0.0304154	1.42212e-64	0.0813	0.005
rs889398	16	69556715	NFAT5		C	C			C	T	23763	0.5742	0.0122	0.0098	0.21	22180	0.5752	0.0023	0.0104	0.83	0.477254	45942	0.5748	0.0082	0.0072	0.26	96673	0.5728	0.0262	0.0051	2.4e-07	67623	0.5723	0.0223	0.0058	0.0001	0.586251	164296	0.5725	0.0245	0.0039	4.1e-10	0.0232	0.0045	3e-07	0.19	8.6e-07	0.0179	0.005
rs1788785	18	21142340	NPC1		W, C	W			T	C	23635	0.3499	0.0232	0.0102	0.022	22006	0.3511	0.003	0.0108	0.78	0.163023	45641	0.3505	0.0133	0.0075	0.074	96482	0.3494	0.029	0.0052	2.2e-08	67336	0.3529	0.0123	0.0059	0.038	0.022088	163818	0.3509	0.0218	0.0041	9.3e-08	0.0278	0.0046	1.5e-09	0.6	1.3e-08	0.0093	0.0052
rs7243357	18	56883319	GRP		C	C			T	G	23589	0.822	0.0055	0.013	0.67	22065	0.8066	0.0415	0.0138	0.0026	0.0514174	45653	0.8146	0.0238	0.0095	0.012	96613	0.8223	0.028	0.0067	2.9e-05	67646	0.8144	0.0273	0.0075	0.00028	0.940187	164260	0.819	0.0275	0.0052	1e-07	0.0227	0.0059	0.00011	0.11	0.00015	0.03	0.0066
rs571312	18	57839769	MC4R		M	M, C			A	C	23524	0.2366	0.0577	0.0114	3.9e-07	21524	0.2444	0.0664	0.0122	5.3e-08	0.592983	45047	0.2403	0.0617	0.0084	2.4e-13	95605	0.2388	0.0518	0.0059	2.5e-18	64891	0.2374	0.0616	0.0069	2.6e-19	0.244773	160496	0.2382	0.0555	0.0046	4e-33	0.0522	0.0053	3.7e-23	0.63	5e-23	0.0613	0.006
rs8089364	18	57858829	MC4R		W, C				C	T	23604	0.267	0.0604	0.0109	3.4e-08	21948	0.2718	0.0615	0.0117	1.6e-07	0.943741	45552	0.2694	0.0607	0.008	4.6e-14	96391	0.267	0.0506	0.0057	8.8e-19	67297	0.2637	0.0554	0.0065	2.5e-17	0.549553	163688	0.2656	0.0521	0.0045	1.2e-31	0.0529	0.0051	4e-25	0.41	1.7e-24	0.0561	0.0057
rs17175643	18	57896742	MC4R			W			T	C	23650	0.2681	0.0608	0.0109	2.3e-08	21954	0.2657	0.0603	0.0117	2.3e-07	0.974411	45603	0.267	0.0606	0.008	4.9e-14	96422	0.2673	0.05	0.0056	7.7e-19	67320	0.2643	0.0551	0.0065	2.6e-17	0.521805	163742	0.2661	0.0515	0.0045	6.4e-31	0.0505	0.005	6.3e-24	0.36	8.6e-25	0.0553	0.0057
rs757318	19	18820308	CRTC1		C	C			C	A	20822	0.5158	0.0255	0.0104	0.015	22079	0.5084	0.0182	0.0106	0.085	0.614032	42901	0.5121	0.0222	0.0075	0.0031	76293	0.5148	0.0256	0.0057	6.3e-06	66290	0.5124	0.019	0.0058	0.0011	0.381373	142583	0.5136	0.0227	0.0042	7.8e-08	0.0261	0.005	2e-07	0.99	2.1e-06	0.0187	0.0052
rs14810	19	34304903	KCTD15		C				G	C	23512	0.6813	0.0367	0.0107	0.00062	21902	0.6747	0.0128	0.0114	0.26	0.11684	45414	0.678	0.0258	0.0079	0.0011	96165	0.6841	0.0173	0.0055	0.0017	67111	0.6816	0.0238	0.0063	0.00015	0.402211	163275	0.6828	0.0203	0.0043	2.6e-06	0.02	0.0049	4.6e-05	0.094	2e-05	0.0205	0.0055
rs29944	19	34306898	KCTD15			C			G	A	23229	0.6732	0.038	0.0105	0.00028	21158	0.6669	0.0173	0.0113	0.13	0.168623	44387	0.6701	0.0289	0.0078	0.0002	94445	0.6751	0.0159	0.0054	0.0031	64710	0.6732	0.0222	0.0062	0.00034	0.408908	159154	0.6744	0.0188	0.0042	9.1e-06	0.0194	0.0048	5.1e-05	0.052	1.9e-05	0.0201	0.0054
rs11672660	19	46180184	GIPR		C				C	T	20219	0.7866	0.0226	0.0132	0.087	21289	0.7859	0.032	0.0136	0.019	0.610874	41508	0.7863	0.0272	0.0096	0.0045	71696	0.7898	0.0223	0.0074	0.0025	63837	0.788	0.0275	0.0074	0.0002	0.592007	135532	0.7889	0.0247	0.0054	5.2e-06	0.0248	0.0064	0.00012	0.98	0.0025	0.0291	0.0065
rs3810291	19	47569003	ZC3H4			C			A	G	23124	0.6688	0.0545	0.011	7.6e-07	21359	0.6667	0.0255	0.0117	0.029	0.0639441	44483	0.6679	0.0406	0.0081	5.4e-07	94441	0.6627	0.0259	0.0057	5.7e-06	66568	0.6644	0.0207	0.0064	0.0014	0.513068	161009	0.6636	0.0236	0.0044	1.2e-07	0.0292	0.0051	1e-08	0.016	1.5e-10	0.0215	0.0057
rs2303108	19	47589895	ZC3H4		W, C	W			C	T	20831	0.7157	0.0553	0.0113	1e-06	21948	0.7081	0.0279	0.0113	0.014	0.078573	42779	0.7118	0.0415	0.0081	2.9e-07	74128	0.7088	0.0294	0.0062	2.4e-06	67050	0.7059	0.018	0.0063	0.0041	0.16421	141178	0.7074	0.024	0.0046	2.1e-07	0.0329	0.0055	1.8e-09	0.037	8.3e-11	0.0203	0.0055
[truncated: 9 more columns]
