# Supplementary material for: Genome-wide meta-analysis of 241,258 adults accounting for smoking behaviour identifies novel loci for obesity traits
Source: Nat Commun. 2017 Apr 26;8:14977. doi: 10.1038/ncomms14977 (PMC5414044; doi:10.1038/ncomms14977)
Supplement: Supplementary Data 5 — WCadjBMI association results for European meta-analyses. Significant SNPs for WCadjBMI across all approaches (1-SNPadjSMK, 2-SNPjoint, 3-SNPint, 4-SNPscreen) and strata (C=Combined Men and Women, W=Women-only, M=Men-only) for European-only analyses. Summary statistics are presented from stage1 plus stage 2 results. [file ncomms14977-s6.xlsx]

## Sheet: Supplementary Data 5
Supplementary Data 5. WCadjBMI association results for European meta-analyses. Significant SNPs for WCadjBMI across all approaches (1-SNPadjSMK, 2-SNPjoint, 3-SNPint, 4-SNPscreen) and strata (C=Combined Men and Women, W=Women-only, M=Men-only) for European-only analyses. Summary statistics are presented from stage1 plus stage 2 results.
											SMOKERS																NON-SMOKERS																Main and Interaction Effects
					Approaches				Alleles		WOMEN					MEN					PSexdiff	COMBINED					WOMEN					MEN					PSexdiff	COMBINED					WOMEN					MEN
Marker	Chr	Pos (hg19)	Nearest Gene	Novel	1	2	3	4	Effect	Other	N	EAF	β	SE	P	N	EAF	β	SE	P		N	EAF	β	SE	P	N	EAF	β	SE	P	N	EAF	β	SE	P		N	EAF	β	SE	P	βadj	SEadj	PSNPadjSMK	PSNPint	PSNPjoint	βadj	SEadj
rs9435732	1	17308158	MFAP2		C,M				C	T	20505	0.7383	0.0513	0.0117	1.2e-05	19332	0.7322	0.0518	0.012	1.5e-05	0.975689	39836	0.7354	0.0517	0.0085	1.4e-09	85471	0.737	0.0254	0.0059	1.5e-05	59970	0.73	0.042	0.0069	1.3e-09	0.0554657	145441	0.7341	0.0325	0.0046	1.3e-12	0.029	0.0052	3.1e-08	0.043	6.3e-09	0.0404	0.0059
rs3738814	1	17331676	ATP13A2			M			A	G	18418	0.5623	0.0369	0.0109	0.00071	19218	0.5603	0.0517	0.0108	1.7e-06	0.32451	37636	0.5612	0.0436	0.0078	2.6e-08	67535	0.5616	0.0171	0.0059	0.0037	59987	0.5571	0.0365	0.0062	3.6e-09	0.0175251	127521	0.5594	0.0266	0.0044	1.6e-09	0.0204	0.0052	8.6e-05	0.1	4.9e-05	0.0354	0.0052
rs2076600	1	17337391	ATP13A2		W	W			G	A	16325	0.741	0.0553	0.0135	4.3e-05	13766	0.7263	0.0473	0.0143	0.00095	0.677762	30090	0.7339	0.0513	0.0101	4.2e-07	70650	0.738	0.0308	0.0065	2.4e-06	42937	0.7357	0.0451	0.0084	8.2e-08	0.158881	113587	0.7372	0.0365	0.0053	8.4e-12	0.033	0.006	2.8e-08	0.095	3e-09	0.0404	0.0072
rs7513580	1	118849909	SPAG17		C,M,W	C,M,W			G	A	20232	0.702	0.0356	0.0118	0.0026	18546	0.695	0.0406	0.0123	0.001	0.764455	38778	0.6984	0.0371	0.0087	2e-05	84154	0.6974	0.0323	0.006	6.2e-08	56925	0.6979	0.043	0.0071	1.3e-09	0.22799	141078	0.6978	0.0362	0.0047	1.4e-14	0.0338	0.0054	3.2e-10	0.8	5.4e-09	0.0391	0.0061
rs984225	1	119504284	TBX15		C,W	C,W			A	G	20574	0.6178	0.046	0.0105	1.2e-05	19333	0.6311	0.0328	0.011	0.0028	0.37527	39908	0.6245	0.0391	0.0077	4e-07	85537	0.616	0.0381	0.0053	3.9e-13	59983	0.6224	0.0372	0.0063	3.3e-09	0.908851	145520	0.6189	0.0375	0.0042	4.1e-19	0.0389	0.0047	2.6e-16	0.49	4.1e-16	0.0343	0.0054
rs10923712	1	119505434	TBX15		M	M			A	G	20511	0.6165	0.0456	0.0105	1.4e-05	19189	0.6298	0.0333	0.011	0.0025	0.408696	39701	0.6233	0.0389	0.0078	5.3e-07	85346	0.6149	0.0372	0.0053	2.6e-12	59704	0.6214	0.0375	0.0063	3.1e-09	0.969558	145050	0.6177	0.037	0.0042	1.2e-18	0.0379	0.0047	1.4e-15	0.47	1.6e-15	0.0345	0.0054
rs11205277	1	149892872	SV2A		C,M	M			G	A	16350	0.4182	0.017	0.0124	0.17	17459	0.4096	0.0435	0.012	0.00028	0.116723	33809	0.414	0.0297	0.0087	0.00068	62076	0.4218	0.0326	0.0066	6.9e-07	55480	0.4187	0.0317	0.0068	3.7e-06	0.920713	117556	0.4203	0.0313	0.0049	1.4e-10	0.029	0.0058	6e-07	0.26	2e-06	0.0347	0.0059
rs11205303	1	149906413	MTMR11			C			C	T	16481	0.3874	0.0277	0.0128	0.031	17661	0.3885	0.0398	0.0124	0.0014	0.487975	34142	0.3885	0.0326	0.0091	0.00032	62261	0.3901	0.0328	0.0068	1.5e-06	55890	0.3885	0.0327	0.0071	4.2e-06	0.991495	118150	0.3893	0.0319	0.005	2.7e-10	0.0307	0.006	3.9e-07	0.72	8.5e-07	0.0339	0.0061
rs1894633	1	172331059	DNM3		C,W	C			G	A	20568	0.3343	0.0206	0.0109	0.059	19339	0.3323	0.024	0.0113	0.034	0.824934	39907	0.3331	0.023	0.008	0.004	85539	0.3335	0.0285	0.0055	1.9e-07	59989	0.3352	0.0121	0.0065	0.061	0.0436673	145527	0.3341	0.0217	0.0043	5.1e-07	0.0269	0.0049	4e-08	0.51	2.5e-07	0.014	0.0055
rs3814333	1	184007119	GLT25D2		C,W	C,W			T	C	20448	0.3227	0.034	0.0112	0.0025	19117	0.3273	0.0395	0.0117	0.00074	0.728695	39564	0.3246	0.0358	0.0083	1.5e-05	84858	0.3186	0.0367	0.0057	1.1e-10	59351	0.3221	0.0288	0.0068	2.3e-05	0.351118	144208	0.3201	0.0334	0.0045	1.6e-13	0.0344	0.0051	1.8e-11	0.83	9.9e-12	0.0296	0.0058
rs12048049	1	218597297	TGFB2		C,M				G	C	20516	0.2882	0.0079	0.0114	0.49	19196	0.2859	0.0369	0.0118	0.0017	0.0710069	39712	0.2869	0.0224	0.0083	0.007	85358	0.2839	0.0313	0.0057	3.4e-08	59707	0.2869	0.0323	0.0067	1.6e-06	0.905222	145065	0.2851	0.0314	0.0044	1.7e-12	0.026	0.0051	3.3e-07	0.061	2.2e-07	0.0323	0.0057
rs991967	1	218615451	TGFB2			C			C	A	20519	0.2876	0.0106	0.0113	0.35	19188	0.285	0.0342	0.0117	0.0036	0.138335	39706	0.2863	0.0223	0.0083	0.007	85345	0.2846	0.0314	0.0057	2.9e-08	59703	0.2883	0.0327	0.0067	1.2e-06	0.876989	145048	0.286	0.0318	0.0044	9.6e-13	0.0267	0.0051	1.4e-07	0.093	1.7e-07	0.0313	0.0058
rs1415289	1	219742768	ZC3H11B		W				G	A	18262	0.2509	0.0381	0.0125	0.0023	19199	0.2475	-0.0014	0.0122	0.91	0.0208896	37461	0.2491	0.019	0.0089	0.032	65828	0.2515	0.0313	0.0067	3.4e-06	59967	0.2502	0.0042	0.007	0.55	0.0033782	125794	0.2509	0.0184	0.005	0.00024	0.0331	0.006	2.8e-08	0.62	1.8e-07	0.0015	0.006
rs4846567	1	219750717	ZC3H11B		M				T	G	20497	0.2923	-0.0295	0.0114	0.0097	19200	0.2848	0.046	0.012	0.00013	3.17338e-06	39697	0.2885	0.0056	0.0084	0.5	85326	0.2863	-0.0173	0.0057	0.0026	59722	0.2876	0.0275	0.0068	5.4e-05	1.23891e-07	145048	0.2869	0.0011	0.0045	0.81	-0.0196	0.0051	0.00014	0.33	0.00035	0.0316	0.0058
rs11695471	2	25457708	DNMT3A		C				T	A	15621	0.6569	0.0294	0.0129	0.022	13134	0.6493	0.0475	0.0135	0.00046	0.322108	28755	0.6533	0.0368	0.0095	0.00011	67041	0.6583	0.0263	0.0064	3.6e-05	40373	0.6564	0.0373	0.0082	5.6e-06	0.26843	107413	0.6575	0.0298	0.0052	7.7e-09	0.0269	0.0057	2.8e-06	0.83	1.6e-05	0.036	0.0069
rs12991495	2	25486770	DNMT3A			C,M			T	C	19692	0.6842	0.0251	0.0121	0.037	18684	0.684	0.0618	0.0121	3.7e-07	0.0284701	38376	0.6841	0.0421	0.0087	1.3e-06	81695	0.6851	0.0255	0.0061	2.8e-05	57327	0.6877	0.0281	0.0071	7.7e-05	0.771093	139022	0.6861	0.0261	0.0048	4e-08	0.0245	0.0054	6.1e-06	0.98	1.9e-05	0.0315	0.006
rs3791679	2	56096892	EFEMP1		C,M	C,M			A	G	17515	0.7613	0.048	0.013	0.00023	18740	0.7584	0.0499	0.0126	7.3e-05	0.91463	36255	0.7601	0.0501	0.0092	5.8e-08	64132	0.7575	0.0299	0.007	1.8e-05	56580	0.7598	0.0453	0.0074	8.1e-10	0.11311	120711	0.7586	0.0372	0.0052	8.5e-13	0.0325	0.0061	1.1e-07	0.21	1.2e-07	0.0432	0.0062
rs6717858	2	165539661	COBLL1			W			T	C	19901	0.5867	0.0315	0.0107	0.0032	18713	0.5828	-0.0184	0.011	0.093	0.000895275	38614	0.5846	0.0062	0.0078	0.43	81963	0.5887	0.0363	0.0053	1.1e-11	57430	0.5874	-0.015	0.0063	0.018	6.76286e-11	139393	0.5882	0.0151	0.0042	0.00031	0.0343	0.0048	1.2e-12	0.68	8.6e-13	-0.0156	0.0054
rs12692738	2	165558252	COBLL1		W				T	C	19819	0.7585	0.0229	0.0124	0.066	18789	0.7569	-0.0026	0.0128	0.84	0.143857	38608	0.7577	0.0097	0.0091	0.28	82074	0.7595	0.0433	0.0063	4.6e-12	57672	0.7596	-0.0174	0.0074	0.018	6.07785e-11	139745	0.7596	0.018	0.0049	0.00025	0.0398	0.0056	1.1e-12	0.13	1e-11	-0.0138	0.0063
rs2580821	2	232804155	DIS3L2		M	M			C	A	19307	0.9172	0.0223	0.0198	0.26	17920	0.9101	0.0649	0.0204	0.0015	0.125859	37302	0.9121	0.0431	0.0145	0.003	82043	0.9127	0.0257	0.0095	0.0069	57599	0.914	0.065	0.0116	2.4e-08	0.00606188	139642	0.9135	0.0418	0.0076	3.3e-08	0.0254	0.0085	0.0029	0.87	0.014	0.0606	0.0099
rs3100601	2	232871232	DIS3L2		C	C			T	C	19313	0.9158	0.0247	0.0198	0.21	17780	0.91	0.066	0.0206	0.0014	0.139824	37168	0.9113	0.0449	0.0146	0.0021	81896	0.9118	0.0267	0.0095	0.0049	57339	0.9131	0.0636	0.0117	5.3e-08	0.0103666	139234	0.9126	0.0419	0.0076	3e-08	0.0261	0.0085	0.0022	0.93	0.0088	0.0598	0.0099
rs6743226	2	242236972	HDLBP	Yes	C,M				C	T	19861	0.5399	-0.0033	0.0104	0.75	18716	0.5446	0.0364	0.0107	0.00064	0.00657369	38577	0.5423	0.0161	0.0076	0.033	81990	0.543	0.0168	0.0053	0.0014	57447	0.5422	0.0279	0.0062	7.9e-06	0.15404	139436	0.5427	0.0221	0.0041	7.4e-08	0.0127	0.0047	0.0062	0.078	0.0063	0.0314	0.0053
rs4378999	3	51208646	DOCK3	Yes	C				T	A	15930	0.1307	0.0357	0.0191	0.062	13373	0.1224	0.0361	0.0207	0.082	0.988427	29336	0.1281	0.037	0.0144	0.0099	70318	0.1334	0.0339	0.0093	0.00027	42647	0.1269	0.0489	0.0122	5.7e-05	0.30631	112965	0.1308	0.0384	0.0076	4.9e-07	0.0338	0.0083	5.1e-05	0.93	0.00023	0.0472	0.0103
rs648514	3	52467263	SEMA3G		W				A	G	20031	0.458	0.0261	0.0105	0.013	19018	0.4636	0.0276	0.0108	0.011	0.918979	39049	0.461	0.0265	0.0077	0.00054	83829	0.4595	0.0277	0.0052	1.1e-07	58986	0.4621	0.0018	0.0062	0.77	0.000802319	142815	0.4607	0.017	0.0041	3.2e-05	0.0261	0.0047	2e-08	0.89	3.1e-08	0.0085	0.0053
rs13083798	3	52649748	PBRM1		C	C,W			A	G	20360	0.4911	0.0347	0.0104	0.00086	18808	0.4941	0.0239	0.0108	0.027	0.461867	39168	0.4928	0.0295	0.0076	0.00011	85335	0.491	0.0252	0.0052	1e-06	59690	0.4921	0.015	0.0062	0.016	0.186805	145024	0.4916	0.0213	0.0041	2.1e-07	0.0253	0.0047	5.6e-08	0.4	3e-08	0.0191	0.0053
rs6772129	3	64700425	ADAMTS9			W			A	G	20554	0.6967	0.0475	0.0112	2.2e-05	19334	0.6964	0.0164	0.0116	0.16	0.0488237	39888	0.6973	0.0321	0.0082	9.7e-05	85494	0.6981	0.0324	0.0056	1e-08	59964	0.6951	-0.013	0.0067	0.052	5.18673e-08	145458	0.6969	0.0136	0.0044	0.0021	0.0356	0.0051	1.8e-12	0.22	6.7e-12	-0.0085	0.0057
rs4132228	3	64708114	ADAMTS9		W				C	T	18407	0.7048	0.0432	0.0118	0.00027	19340	0.7078	0.0169	0.0117	0.15	0.105946	37747	0.7069	0.0294	0.0085	0.00054	67504	0.7044	0.0381	0.0064	2.3e-09	59977	0.7048	-0.0156	0.0067	0.019	1.24863e-09	127480	0.7046	0.0128	0.0047	0.0068	0.0397	0.0056	1.4e-12	0.7	2.5e-11	-0.0111	0.0057
rs6772896	3	134203347	ANAPC13		C	C			T	C	20480	0.6798	0.0172	0.011	0.12	19196	0.6764	0.0188	0.0114	0.1	0.917831	39677	0.678	0.018	0.0081	0.026	85322	0.6805	0.0249	0.0055	6.1e-06	59714	0.6815	0.0326	0.0066	7.3e-07	0.347951	145036	0.6811	0.0283	0.0043	7.6e-11	0.022	0.0049	8.1e-06	0.52	1e-05	0.0302	0.0056
rs724016	3	141105570	ZBTB38		M	C			G	A	20568	0.4451	0.0255	0.0102	0.013	19338	0.4395	0.0432	0.0106	4.5e-05	0.219059	39905	0.4422	0.0346	0.0075	4.2e-06	85550	0.4436	0.0187	0.0052	0.00028	59987	0.4468	0.0389	0.0061	2.4e-10	0.00830169	145537	0.4451	0.0267	0.004	3.8e-11	0.0196	0.0046	2.1e-05	0.54	6.8e-05	0.0387	0.0052
rs1344674	3	141125186	ZBTB38		C				G	A	20517	0.4456	0.0241	0.0103	0.02	19194	0.4402	0.042	0.0106	7.7e-05	0.216055	39710	0.443	0.0333	0.0075	9.2e-06	85346	0.4444	0.0192	0.0052	0.0002	59733	0.448	0.0391	0.0061	1.9e-10	0.00931298	145079	0.446	0.0271	0.0041	3.6e-11	0.0196	0.0047	2.5e-05	0.66	7.1e-05	0.0389	0.0052
rs9846396	3	141140968	ZBTB38			M			T	C	20554	0.4447	0.0231	0.0103	0.025	19334	0.4389	0.0468	0.0106	1.1e-05	0.101437	39888	0.4417	0.035	0.0076	4e-06	85523	0.4434	0.0191	0.0052	0.00026	59982	0.4462	0.0377	0.0061	8.6e-10	0.0150791	145505	0.4447	0.0266	0.0041	8.6e-11	0.0195	0.0047	2.7e-05	0.72	9.5e-05	0.0392	0.0053
rs17451107	3	156797609	LEKR1		C,W	C,W			T	C	20524	0.6049	0.029	0.0109	0.0079	19319	0.606	-0.001	0.0112	0.93	0.0499056	39843	0.6053	0.0139	0.0079	0.078	85435	0.6048	0.0364	0.0055	2.8e-11	59925	0.6113	0.023	0.0065	0.00041	0.0992998	145359	0.6074	0.0309	0.0043	6.8e-13	0.0345	0.0049	1.8e-12	0.54	9e-12	0.0172	0.0055
rs12493901	3	171922055	FNDC3B		C,M	C,M			G	A	20453	0.5177	0.0362	0.0105	0.00058	19152	0.5157	0.0487	0.0108	6.1e-06	0.396624	39605	0.5166	0.0423	0.0076	3e-08	85134	0.5154	0.0187	0.0052	0.00033	59731	0.5166	0.0263	0.0062	2.1e-05	0.325314	144864	0.516	0.0219	0.0041	8.7e-08	0.0234	0.0047	5.8e-07	0.13	4.1e-06	0.0288	0.0052
rs6830062	4	18017730	LCORL		C,M	C,M			T	C	17917	0.8464	0.0456	0.0154	0.0031	19038	0.8407	0.0502	0.0151	0.00092	0.827538	36955	0.8434	0.049	0.0111	9.4e-06	67260	0.8457	0.0191	0.0082	0.019	58567	0.8472	0.0428	0.0087	8.5e-07	0.0377589	125827	0.8465	0.0303	0.0062	8.4e-07	0.0262	0.0073	0.00036	0.12	0.00083	0.0425	0.0075
rs7697556	4	73515313	ADAMTS3	Yes	C	C			T	C	20510	0.4719	0.0037	0.0104	0.72	18389	0.4701	0.0016	0.0109	0.88	0.886779	38899	0.4708	0.0021	0.0077	0.79	84778	0.4707	0.0257	0.0052	7e-07	59711	0.472	0.0271	0.0062	1.2e-05	0.856219	144489	0.4712	0.026	0.0041	2.2e-10	0.0216	0.0047	3.6e-06	0.053	4.7e-06	0.0203	0.0052
rs2197271	4	82160348	PRKG2		C	C			G	C	19093	0.2563	0.0248	0.0121	0.041	18875	0.2542	0.0264	0.0124	0.033	0.924845	37969	0.2547	0.0248	0.0089	0.0051	82535	0.2544	0.0231	0.006	0.00011	58719	0.2528	0.0328	0.0071	4.1e-06	0.274444	141254	0.2536	0.027	0.0048	1.4e-08	0.0225	0.0054	3.1e-05	0.9	7.4e-05	0.0299	0.0061
rs7689420	4	145568352	HHIP		C,M				C	T	20418	0.831	0.0181	0.0141	0.2	19254	0.8324	0.0383	0.0146	0.0089	0.309356	39672	0.8318	0.0279	0.0103	0.0069	85466	0.8327	0.0189	0.007	0.007	59979	0.8311	0.0392	0.0084	2.8e-06	0.0518735	145446	0.8322	0.0271	0.0056	1.1e-06	0.0197	0.0063	0.0018	0.96	0.011	0.0405	0.0071
rs2062708	5	32753672	NPR3		C				C	T	20348	0.1671	0.051	0.0141	0.00031	19083	0.1705	0.0084	0.0149	0.57	0.0339082	39431	0.1688	0.0309	0.0104	0.0031	85230	0.164	0.0301	0.0071	2e-05	59676	0.1612	0.0299	0.0086	0.00049	0.985017	144905	0.1627	0.0292	0.0056	2.1e-07	0.0341	0.0063	7.2e-08	0.18	1.8e-07	0.0208	0.0073
rs3811964	5	32770099	NPR3		W	C,W			T	G	20493	0.2689	0.0491	0.0116	2.1e-05	19173	0.2616	0.0133	0.0122	0.27	0.0298414	39666	0.2652	0.0323	0.0085	0.00015	85304	0.2663	0.0261	0.0058	7.5e-06	59719	0.2649	0.0182	0.007	0.0089	0.36282	145023	0.2657	0.0223	0.0046	1.2e-06	0.0296	0.0052	1e-08	0.07	5.2e-09	0.0136	0.0059
rs1545348	5	34718343	RAI14	Yes	M				T	G	18327	0.7386	0.0145	0.0123	0.24	19078	0.7321	0.0438	0.0121	0.00031	0.0828087	37405	0.7347	0.0283	0.0088	0.0013	65675	0.7392	0.0063	0.0068	0.35	58599	0.738	0.0302	0.0071	1.9e-05	0.0108413	124274	0.7385	0.0178	0.005	0.00038	0.0059	0.0059	0.32	0.55	0.32	0.0338	0.006
rs459193	5	55806751	MAP3K1		C,M				A	G	20432	0.2573	0.0226	0.0119	0.058	19158	0.2635	0.0148	0.0123	0.23	0.641545	39590	0.2605	0.0191	0.0087	0.028	85281	0.2571	0.0135	0.006	0.023	59706	0.2609	0.0384	0.007	4.5e-08	0.00467036	144988	0.2587	0.0239	0.0047	3.6e-07	0.0149	0.0054	0.0057	0.49	0.013	0.0342	0.006
rs10041657	5	108152428	FER			C			A	G	20427	0.2236	0.027	0.0124	0.029	19177	0.2283	0.0587	0.0129	5.5e-06	0.0703542	39604	0.2259	0.0422	0.0091	3.9e-06	85338	0.2253	0.0183	0.0062	0.0031	59721	0.222	0.0173	0.0074	0.019	0.913616	145059	0.2239	0.0179	0.0049	0.00022	0.0204	0.0055	0.00021	0.52	0.0012	0.0265	0.0063
rs11955347	5	131567924	P4HA2		C				A	G	16359	0.4515	0.0235	0.0116	0.044	13767	0.4462	0.0242	0.0125	0.053	0.966557	30125	0.4495	0.0243	0.0087	0.0055	70671	0.4481	0.0249	0.0057	1.5e-05	42939	0.4469	0.0297	0.0073	4.9e-05	0.587564	113611	0.4474	0.0271	0.0047	6e-09	0.0235	0.0051	4.9e-06	0.91	9.2e-06	0.026	0.0062
rs7727544	5	131590534	PDLIM4			C			T	C	20540	0.548	0.0231	0.0105	0.027	18998	0.535	0.023	0.0109	0.034	0.994615	39538	0.5413	0.0228	0.0077	0.003	85126	0.5466	0.0235	0.0052	7.2e-06	57686	0.5406	0.023	0.0063	0.00027	0.948897	142812	0.5442	0.0234	0.0041	1.6e-08	0.0212	0.0047	5.4e-06	0.97	3.3e-06	0.0206	0.0054
rs442856	5	176517292	FGFR4		M	M			G	A	20350	0.7752	0.0329	0.0125	0.0082	19176	0.7734	0.0576	0.0131	1e-05	0.163505	39526	0.7744	0.0433	0.0092	2.6e-06	85217	0.7781	0.0095	0.0063	0.13	59692	0.7809	0.039	0.0075	1.9e-07	0.00160954	144908	0.7795	0.0214	0.005	1.6e-05	0.0139	0.0056	0.013	0.087	0.01	0.0439	0.0064
rs6556301	5	176527577	FGFR4		C	C			T	G	16898	0.3517	0.0399	0.0122	0.0011	17097	0.355	0.0419	0.0122	0.00057	0.905744	33995	0.3534	0.0405	0.0088	4e-06	63029	0.3568	0.0254	0.0065	9.4e-05	55595	0.3578	0.0361	0.0069	1.5e-07	0.236851	118624	0.3572	0.0303	0.0049	5.3e-10	0.027	0.0058	2.9e-06	0.28	2.3e-06	0.0384	0.0059
rs806794	6	26200677	HIST1H2BF		C,W	C			A	G	19897	0.7132	0.0282	0.0117	0.016	18088	0.7045	0.0288	0.0121	0.017	0.970954	37985	0.7093	0.0287	0.0086	0.0008	82709	0.7115	0.0291	0.0058	5.1e-07	56440	0.705	0.0342	0.007	1.1e-06	0.556887	139149	0.7087	0.031	0.0046	2.1e-11	0.0299	0.0052	9e-09	0.94	1.9e-07	0.0298	0.0059
rs7773004	6	26267755	HIST1H2BF		M	M			A	G	20531	0.516	0.0173	0.0102	0.091	18886	0.5158	0.0446	0.0106	2.6e-05	0.0580089	39416	0.5159	0.0299	0.0075	6.9e-05	85319	0.5107	0.0202	0.0052	8.7e-05	59977	0.5068	0.0267	0.0061	1.5e-05	0.395681	145296	0.5091	0.0229	0.004	1.4e-08	0.02	0.0046	1.3e-05	0.8	0.00013	0.0312	0.0052
rs674313	6	32578082	HLA-DRB1	Yes	C	C			C	T	19436	0.7189	0.0165	0.0129	0.2	19164	0.7213	0.0206	0.0127	0.11	0.817042	38599	0.7211	0.0189	0.0092	0.041	84060	0.7171	0.024	0.0062	0.00012	59632	0.7253	0.0296	0.0074	6.2e-05	0.543531	143692	0.7208	0.0269	0.0049	4.1e-08	0.022	0.0056	9e-05	0.59	0.00025	0.0263	0.0063
rs1776897	6	34195011	HMGA1		C,W	C,W			G	T	15811	0.0842	0.0737	0.0215	0.0006	16667	0.0897	0.048	0.0213	0.025	0.385716	32615	0.0874	0.0591	0.0153	0.00012	59379	0.0823	0.0881	0.0115	2.3e-14	53714	0.0822	0.0565	0.012	2.7e-06	0.0463151	113093	0.0821	0.0726	0.0086	3.1e-17	0.0847	0.0101	6e-17	0.55	5.1e-16	0.0519	0.0103
rs6936177	6	34783717	UHRF1BP1			C			G	C	20187	0.1478	0.038	0.0154	0.014	18930	0.1501	0.0639	0.0156	4.1e-05	0.227472	39150	0.1503	0.0508	0.0111	4.9e-06	85109	0.1414	0.0201	0.0078	0.01	59670	0.1487	0.0248	0.0091	0.0066	0.681256	144780	0.1445	0.0219	0.0061	0.00032	0.0247	0.007	0.00042	0.29	0.0017	0.0314	0.0077
rs998584	6	43757896	VEGFA		W				A	C	18577	0.4833	0.0507	0.0118	1.8e-05	17213	0.4921	0.0137	0.0121	0.26	0.0253395	35790	0.4876	0.0327	0.0085	0.00013	79891	0.4869	0.0589	0.006	1.2e-22	55856	0.4869	-0.0039	0.0068	0.57	4.01679e-13	135747	0.4868	0.0313	0.0046	1.3e-11	0.0568	0.0054	3.8e-26	0.53	1.2e-25	-0.0013	0.0058
rs1358980	6	43764551	VEGFA		C	C,W			T	C	20218	0.4698	0.0518	0.0111	3.2e-06	19270	0.4675	0.0105	0.0112	0.35	0.00746493	39488	0.4687	0.0318	0.008	6.9e-05	85249	0.4728	0.0542	0.0056	7.1e-22	59849	0.4757	-0.0032	0.0064	0.61	1.53877e-12	145098	0.474	0.0292	0.0043	1.5e-11	0.053	0.005	6.8e-26	0.84	8.5e-26	-0.0007	0.0054
rs12207675	6	76237741	FILIP1		C	C			C	T	20210	0.1152	0.0734	0.0165	8.5e-06	18834	0.1205	0.0193	0.0168	0.25	0.0189356	39077	0.1185	0.0475	0.012	7.7e-05	85332	0.1167	0.0317	0.0081	8.8e-05	59676	0.1191	0.0511	0.0096	1e-07	0.105751	145009	0.1176	0.0394	0.0064	6.1e-10	0.0381	0.0072	1.4e-07	0.02	2.4e-08	0.0405	0.0082
rs12199494	6	76272015	SENP6			W			T	C	15926	0.1079	0.1044	0.02	1.8e-07	13320	0.1017	0.0165	0.0209	0.43	0.00191056	29451	0.1052	0.0649	0.0148	1.2e-05	70523	0.1063	0.0323	0.0094	0.00056	42645	0.1083	0.058	0.0123	2.6e-06	0.0824014	113169	0.1068	0.0413	0.0077	7.7e-08	0.0427	0.0085	4.9e-07	0.00086	3.3e-09	0.0459	0.0104
rs4946651	6	105369510	HACE1		M				A	G	18360	0.4612	0.0364	0.0111	0.0011	19197	0.4654	0.0551	0.0109	4.1e-07	0.219508	37557	0.4634	0.046	0.0079	6.3e-09	67346	0.4586	0.013	0.0059	0.028	58594	0.4606	0.0374	0.0063	2.3e-09	0.00305211	125940	0.4595	0.024	0.0044	5.4e-08	0.0173	0.0052	0.00094	0.057	0.00041	0.0422	0.0054
rs7759938	6	105378954	HACE1			C,M			C	T	20565	0.3236	0.0244	0.011	0.026	19337	0.3305	0.058	0.0113	3.2e-07	0.0295274	39902	0.3273	0.0407	0.0081	4.8e-07	85518	0.3198	0.0198	0.0056	0.00036	58863	0.323	0.0395	0.0066	2.4e-09	0.0171358	144381	0.321	0.0279	0.0043	1.5e-10	0.0207	0.005	3.2e-05	0.7	0.00016	0.0442	0.0056
rs395962	6	105397418	HACE1		C				T	G	20502	0.3266	0.0236	0.0111	0.034	19195	0.3238	0.0574	0.0115	5.6e-07	0.0307641	39697	0.3251	0.0402	0.0081	7.4e-07	85316	0.3218	0.0209	0.0056	0.00016	59714	0.3252	0.038	0.0066	8e-09	0.0385302	145030	0.3231	0.028	0.0043	1.2e-10	0.0215	0.005	1.6e-05	0.82	9.9e-05	0.0428	0.0056
rs1936807	6	127448249	RSPO3		C,W	C,W			G	C	19643	0.5108	0.0094	0.0106	0.37	18668	0.5039	0.0127	0.0107	0.24	0.822909	38310	0.5074	0.011	0.0077	0.15	81923	0.5107	0.0378	0.0053	1e-12	57427	0.5119	0.0211	0.0063	0.00077	0.0336374	139350	0.5112	0.0308	0.0042	1.2e-13	0.0316	0.0047	2.4e-11	0.014	6.1e-12	0.0163	0.0053
rs2050157	6	142658162	GPR126			C			G	A	20525	0.7145	0.0279	0.0116	0.016	19327	0.7084	0.0431	0.012	0.00031	0.352235	39851	0.7113	0.0365	0.0085	1.7e-05	85372	0.7131	0.0275	0.0058	2.2e-06	59904	0.7135	0.031	0.0069	7.4e-06	0.684264	145275	0.7134	0.0285	0.0045	3.6e-10	0.0265	0.0052	3.5e-07	0.97	7.3e-07	0.0322	0.0059
rs4896582	6	142703877	GPR127		C,M	M			G	A	20140	0.6977	0.0233	0.0114	0.042	19022	0.6922	0.0422	0.0119	0.00037	0.241402	39161	0.6948	0.0335	0.0083	5.9e-05	83755	0.6964	0.0263	0.0056	3.3e-06	58973	0.6981	0.0334	0.0068	7.8e-07	0.398699	142729	0.6971	0.0288	0.0045	1.2e-10	0.025	0.0051	7.9e-07	0.81	2e-06	0.0347	0.0058
rs2390312	7	20382377	ITGB8		C	C			G	C	14676	0.4697	0.0019	0.0123	0.88	13094	0.4576	0.0406	0.0127	0.0014	0.0253584	27769	0.4634	0.0183	0.0091	0.045	65998	0.4685	0.0283	0.006	2.1e-06	40405	0.4663	0.0295	0.0076	9.5e-05	0.896796	106403	0.4676	0.0284	0.0048	4.9e-09	0.0221	0.0053	3.6e-05	0.049	1.5e-05	0.0311	0.0064
rs10245353	7	25858614	NFE2L3		C	C			A	C	20428	0.1939	0.0344	0.0133	0.0099	19133	0.2043	0.0243	0.0138	0.077	0.590379	39561	0.1991	0.03	0.0098	0.0021	85287	0.1898	0.0449	0.0067	1.7e-11	59707	0.1956	0.0294	0.0079	0.00019	0.117064	144994	0.1922	0.0382	0.0052	2.9e-13	0.0412	0.006	4.5e-12	0.47	6.2e-12	0.0243	0.0067
rs3902751	7	25861639	NFE2L3			W			A	G	20473	0.248	0.028	0.0121	0.02	19200	0.2552	0.0087	0.0124	0.48	0.25517	39672	0.2516	0.0192	0.0088	0.029	85312	0.2451	0.042	0.006	2.8e-12	59716	0.2476	0.0218	0.0071	0.0022	0.0228517	145028	0.2461	0.0332	0.0048	3.1e-12	0.0381	0.0054	2.2e-12	0.29	1.6e-12	0.0149	0.0061
rs10225976	7	25869693	NFE2L3		W				C	T	20483	0.2475	0.0271	0.012	0.024	19194	0.2547	0.0091	0.0124	0.46	0.286642	39676	0.251	0.019	0.0088	0.031	85324	0.2448	0.0415	0.006	5.2e-12	59709	0.2476	0.0216	0.0071	0.0024	0.0249546	145033	0.2459	0.0329	0.0047	2.9e-12	0.0379	0.0054	1.9e-12	0.27	3.2e-12	0.015	0.0061
rs2067087	7	27241660	HOXA13		C	C			G	C	19435	0.2951	0.0371	0.0125	0.003	19093	0.3028	0.032	0.0125	0.011	0.768227	38528	0.2988	0.035	0.009	9.5e-05	83671	0.2947	0.0166	0.0062	0.0068	59303	0.3024	0.0291	0.0072	5.5e-05	0.168191	142973	0.2979	0.0218	0.0048	5.8e-06	0.0198	0.0055	0.00032	0.13	0.00034	0.0292	0.0061
rs849136	7	28174957	JAZF1		C				A	G	20501	0.287	0.029	0.0113	0.01	19199	0.2982	0.0346	0.0116	0.003	0.723918	39700	0.2927	0.0325	0.0083	8.7e-05	85347	0.2872	0.0278	0.0057	1.2e-06	59736	0.2905	0.0344	0.0068	4.1e-07	0.435988	145083	0.2886	0.0301	0.0045	1.8e-11	0.0279	0.0051	4.8e-08	0.92	2.5e-07	0.0346	0.0058
rs1708299	7	28189946	JAZF1			C,W			A	G	20511	0.3027	0.0289	0.0111	0.0093	19193	0.3139	0.0359	0.0115	0.0018	0.654615	39704	0.3083	0.0326	0.0082	6.4e-05	85340	0.3017	0.0281	0.0056	5e-07	59710	0.3065	0.0331	0.0067	6.7e-07	0.548742	145050	0.3037	0.0298	0.0044	1.8e-11	0.0279	0.005	2.6e-08	0.95	1.2e-07	0.0336	0.0056
rs481806	7	28207300	JAZF1		M	M			G	T	20501	0.3006	0.0297	0.0112	0.0082	19201	0.3111	0.0356	0.0116	0.0021	0.708587	39702	0.3058	0.0329	0.0082	6.6e-05	85336	0.3002	0.0252	0.0057	9.5e-06	59727	0.3038	0.0354	0.0067	1.3e-07	0.224561	145063	0.3017	0.029	0.0045	7.3e-11	0.0257	0.0051	5e-07	0.71	1.7e-06	0.0357	0.0057
rs10263705	7	130027633	CPA1		W				A	G	16309	0.6439	0.0283	0.0123	0.021	13623	0.6413	0.0001	0.013	0.99	0.107508	29933	0.6432	0.0153	0.0092	0.097	70508	0.6476	0.0292	0.0059	8.1e-07	42671	0.644	-0.0019	0.0077	0.81	0.000795373	113179	0.6463	0.0181	0.0048	0.00018	0.0292	0.0053	4e-08	0.95	3.4e-07	-0.0014	0.0064
rs7830933	8	23603324	STC1		W	W			A	G	20463	0.7622	0.0192	0.0123	0.12	19195	0.7614	0.0116	0.0125	0.35	0.657998	39658	0.7622	0.0145	0.0089	0.1	85303	0.7595	0.0373	0.0061	8.1e-10	59713	0.7626	-0.0078	0.0072	0.28	5.56979e-07	145016	0.7609	0.0186	0.0048	0.0001	0.0336	0.0055	8e-10	0.18	2.3e-09	-0.0039	0.0062
rs12542856	8	130773458	MLZE	Yes	C				C	T	16202	0.8577	0.0569	0.0171	0.00089	13550	0.8639	0.0276	0.0185	0.14	0.234857	29786	0.8607	0.0438	0.0129	0.00067	70188	0.8556	0.0288	0.0084	0.00062	42532	0.8633	0.0304	0.0109	0.0054	0.903169	112720	0.8584	0.0293	0.0068	1.6e-05	0.034	0.0076	6.9e-06	0.13	1.1e-05	0.0346	0.0092
rs7854560	9	98382950	PTCH1		C,M	C,M			T	C	20506	0.2879	0.0241	0.0117	0.039	19340	0.2899	0.052	0.0119	1.3e-05	0.0876882	39846	0.2889	0.0368	0.0085	1.4e-05	85457	0.2887	0.0219	0.0059	0.00019	59976	0.2951	0.0305	0.0068	8.5e-06	0.316985	145432	0.2914	0.0255	0.0046	2.4e-08	0.0232	0.0052	9.7e-06	0.86	0.00012	0.0335	0.0059
rs9408815	9	108890521	TMEM38B	Yes		C			C	G	16264	0.7378	-0.0001	0.0133	1	13540	0.7341	0.0363	0.0142	0.011	0.0560063	29805	0.7364	0.0153	0.01	0.12	70046	0.7434	0.0277	0.0066	2.6e-05	42311	0.7407	0.0338	0.0085	6.7e-05	0.553071	112357	0.7423	0.0298	0.0053	2e-08	0.0214	0.0059	0.00028	0.056	0.00015	0.0331	0.0071
rs9409083	9	108901466	TMEM38B	Yes	C				G	A	16096	0.811	-0.0015	0.0162	0.93	13718	0.798	0.0473	0.0169	0.0051	0.0332331	29814	0.8047	0.0215	0.0119	0.072	70450	0.8129	0.0376	0.0079	2.1e-06	42875	0.8107	0.0317	0.0101	0.0016	0.630134	113324	0.812	0.035	0.0064	4.4e-08	0.0294	0.0071	3.5e-05	0.027	1.2e-05	0.0356	0.0085
rs2296587	10	104245588	ACTR1A			W			G	A	20554	0.6759	0.0486	0.011	1e-05	19340	0.6641	0.0012	0.0113	0.92	0.00213887	39894	0.6697	0.0268	0.008	0.00081	85541	0.674	0.023	0.0055	3e-05	59986	0.6689	0.006	0.0065	0.36	0.0365215	145527	0.6718	0.0161	0.0043	0.00021	0.0268	0.0049	5.4e-08	0.033	9.2e-09	0.0066	0.0056
rs7899004	10	104341435	SUFU		W				T	C	20488	0.5664	0.0396	0.0103	0.00011	19196	0.5559	0.0133	0.0106	0.21	0.0691227	39684	0.561	0.0272	0.0075	0.00031	85348	0.5671	0.024	0.0052	3.3e-06	59727	0.5638	0.005	0.0061	0.42	0.0130375	145075	0.5657	0.0163	0.0041	6.7e-05	0.0262	0.0046	1.7e-08	0.17	1.5e-08	0.0077	0.0052
rs7917772	10	104487443	SFXN2			C			A	G	20513	0.6247	0.0412	0.0107	0.00012	19196	0.6209	0.0245	0.011	0.025	0.266305	39709	0.6225	0.0334	0.0078	2e-05	85359	0.6263	0.0234	0.0054	1.4e-05	59725	0.6198	0.0087	0.0064	0.17	0.0659812	145084	0.6235	0.0173	0.0042	4.8e-05	0.0253	0.0048	1.4e-07	0.13	5.1e-08	0.0136	0.0054
rs606452	11	75276178	SERPINH1			C			A	C	18135	0.1402	0.0065	0.0161	0.69	19020	0.1524	0.0236	0.0153	0.12	0.431621	37189	0.1473	0.0148	0.0113	0.19	67303	0.1406	0.039	0.0086	5e-06	59880	0.1467	0.033	0.0088	0.00019	0.609313	127182	0.1435	0.0371	0.0063	4.1e-09	0.0281	0.0075	0.00019	0.068	3.2e-05	0.0302	0.0075
rs4963975	12	26443030	ITPR2		W	W			A	G	20510	0.2494	0.0309	0.012	0.01	19199	0.2578	0.0003	0.0125	0.98	0.071256	39709	0.2538	0.0176	0.0088	0.046	85336	0.2511	0.032	0.006	1e-07	59720	0.252	0.0039	0.0071	0.59	0.00154558	145056	0.2514	0.0204	0.0048	1.9e-05	0.032	0.0054	2.5e-09	0.93	2.4e-08	0.0028	0.0061
rs10771410	12	28307204	PTHLH		C	C			T	G	19557	0.6665	0.0236	0.0113	0.037	19336	0.6599	0.0241	0.0112	0.031	0.974391	38892	0.6629	0.0233	0.0081	0.0042	84390	0.6683	0.0272	0.0055	6.6e-07	59989	0.6696	0.0308	0.0065	2e-06	0.657899	144380	0.6687	0.0287	0.0043	2.4e-11	0.026	0.005	1.6e-07	0.77	5.5e-07	0.0286	0.0055
rs10843213	12	28735786	FAR2		M	M			T	C	20389	0.7206	0.0357	0.0119	0.0027	19089	0.7179	0.0313	0.0122	0.01	0.791997	39478	0.719	0.0332	0.0086	0.00012	85162	0.7211	0.02	0.006	0.0008	59587	0.7249	0.039	0.0071	3.2e-08	0.032298	144748	0.7228	0.0281	0.0047	1.6e-09	0.023	0.0053	1.6e-05	0.23	4.3e-05	0.0365	0.006
rs754133	12	54418920	HOXC6		C,M	C,M			A	G	17765	0.3566	0.0278	0.0118	0.018	19335	0.368	0.0308	0.0112	0.0062	0.850599	37100	0.363	0.0283	0.0083	0.00061	65878	0.3581	0.0293	0.0063	3e-06	59964	0.3602	0.0416	0.0065	1.3e-10	0.154427	125842	0.3591	0.0352	0.0046	3.4e-14	0.0276	0.0055	5.9e-07	0.91	1.3e-06	0.0373	0.0055
rs4765219	12	124440110	CCDC92		W	W			C	A	20519	0.6649	0.0346	0.0108	0.0014	19196	0.6595	-0.0122	0.0112	0.27	0.002123	39715	0.6622	0.0123	0.008	0.12	85335	0.6616	0.0393	0.0054	3.9e-13	59697	0.6648	-0.0015	0.0065	0.81	4.28255e-07	145032	0.663	0.0234	0.0043	4.6e-08	0.0364	0.0048	5.5e-14	0.69	1.9e-14	-0.004	0.0055
rs7155279	14	92485881	TRIP11		M				G	T	16246	0.6333	0.0193	0.0121	0.11	13539	0.6366	0.0395	0.0129	0.0022	0.243383	29785	0.6349	0.0283	0.0091	0.0018	70019	0.6338	0.0126	0.0059	0.033	42309	0.6342	0.0344	0.0077	7.4e-06	0.0187072	112328	0.634	0.0201	0.0048	3.1e-05	0.0152	0.0053	0.0045	0.61	0.029	0.0353	0.0064
rs10150088	14	92503576	TRIP11		C	C			T	C	20524	0.6167	0.0209	0.0106	0.048	19254	0.6114	0.0309	0.0108	0.0043	0.499672	39778	0.6137	0.0256	0.0077	0.00089	85016	0.6192	0.0177	0.0053	0.00083	59605	0.6194	0.0252	0.0063	5.5e-05	0.340049	144621	0.6193	0.0203	0.0042	1.1e-06	0.0193	0.0047	5e-05	0.78	0.00054	0.0268	0.0053
rs7166081	15	67492301	FLJ11506		C,M	C			A	G	18278	0.7681	0.0177	0.0128	0.17	19141	0.7702	0.0497	0.0127	8.8e-05	0.069864	37419	0.7694	0.0339	0.0091	0.0002	67316	0.7643	0.017	0.0068	0.013	58605	0.7647	0.0297	0.0073	4.4e-05	0.182203	125920	0.7645	0.0233	0.0051	5.1e-06	0.0173	0.006	0.0041	0.96	0.017	0.0347	0.0062
rs4886782	15	74228810	LOXL1		M	M			G	A	20507	0.6159	-0.0006	0.0109	0.96	19256	0.6152	0.0553	0.0113	9.2e-07	0.000276007	39762	0.6159	0.0262	0.008	0.001	85046	0.6213	0.0179	0.0055	0.0011	59604	0.6245	0.0303	0.0065	3.7e-06	0.127196	144650	0.6227	0.0231	0.0043	1e-07	0.0134	0.0049	0.0064	0.12	0.005	0.0362	0.0056
rs893817	15	74229065	LOXL1		C	C			G	A	18348	0.3517	0.022	0.0113	0.052	19200	0.347	0.0556	0.0111	6e-07	0.0302519	37548	0.3494	0.0392	0.0081	1.3e-06	67337	0.3513	0.0186	0.0062	0.0025	59705	0.3498	0.0272	0.0064	2.5e-05	0.311782	127041	0.3507	0.023	0.0046	5e-07	0.0174	0.0054	0.0013	0.79	0.0017	0.0337	0.0055
rs7162542	15	84514290	ADAMTSL3		C,W	C,W			G	C	20527	0.5604	0.0322	0.0103	0.0019	19195	0.5502	0.024	0.0107	0.025	0.572779	39722	0.5551	0.0283	0.0076	0.00018	84946	0.5563	0.0359	0.0052	6e-12	59713	0.5573	0.0505	0.0062	2.3e-16	0.0588194	144659	0.5567	0.0421	0.0041	6e-25	0.0347	0.0046	7.9e-14	0.74	3.4e-13	0.0399	0.0052
rs10520573	15	84591575	ADAMTSL3		M	M			G	A	20391	0.5208	0.0266	0.0103	0.01	18848	0.512	0.0292	0.0107	0.0062	0.858081	39239	0.5163	0.0281	0.0076	0.0002	85002	0.5184	0.0313	0.0051	1.2e-09	59088	0.5199	0.0507	0.0061	1.2e-16	0.0106135	144090	0.5189	0.0395	0.0041	4.3e-22	0.0293	0.0046	2.9e-10	0.68	2.4e-10	0.0412	0.0052
rs1879529	15	89414295	ACAN		C,W	C			G	T	20022	0.7187	0.0341	0.0119	0.0041	18363	0.7183	0.0344	0.0124	0.0054	0.985774	38385	0.719	0.0345	0.0087	7.5e-05	84061	0.7217	0.029	0.0059	1.1e-06	57581	0.7187	0.0125	0.0071	0.078	0.0612481	141642	0.7203	0.022	0.0047	2.2e-06	0.0288	0.0053	4.7e-08	0.69	9.4e-08	0.0154	0.006
rs16957304	16	67334969	KCTD19			C			A	G	14829	0.9561	0.1179	0.0301	9.1e-05	12166	0.9562	0.0317	0.033	0.34	0.0487057	27670	0.9567	0.0775	0.0228	0.00067	70462	0.9533	0.0764	0.0144	1e-07	42903	0.9499	0.0605	0.0184	0.001	0.476352	113365	0.9523	0.0706	0.0116	1.3e-09	0.0793	0.0129	8.8e-10	0.2	3.6e-10	0.0507	0.0155
rs8055190	16	67391618	LRRC36		C				C	T	14851	0.9563	0.0967	0.0299	0.0012	12156	0.9565	0.0249	0.0324	0.44	0.0962312	27778	0.9567	0.0677	0.0223	0.0024	70214	0.9528	0.076	0.0141	7.5e-08	42567	0.9493	0.0636	0.0181	0.00044	0.571682	112781	0.9517	0.0714	0.0115	4.8e-10	0.0788	0.0127	5.5e-10	0.52	2.6e-09	0.0538	0.0153
rs2089402	16	67549746	AGRP		W	W			A	C	12642	0.9556	0.0872	0.0328	0.0077	12048	0.9557	0.0216	0.0323	0.5	0.145495	25461	0.956	0.0589	0.0233	0.012	52322	0.9498	0.1013	0.0165	7.9e-10	42646	0.9486	0.0483	0.0182	0.0079	0.0237845	94968	0.9495	0.0784	0.0126	4.7e-10	0.0959	0.0146	6e-11	0.69	1.9e-10	0.039	0.0154
rs14178	16	67969531	PSMB10		C	C			A	G	18034	0.9471	0.0604	0.0248	0.015	16939	0.9486	0.0237	0.0262	0.36	0.298756	35844	0.9481	0.0439	0.0182	0.016	84144	0.9466	0.0603	0.0121	6.8e-07	58660	0.9462	0.0443	0.0146	0.0024	0.376928	142804	0.9466	0.054	0.0096	2e-08	0.0584	0.0109	8.3e-08	1	2.1e-07	0.033	0.0124
rs3764419	17	29164023	ATAD5		C,M	C			C	A	20400	0.6145	0.0212	0.0105	0.044	19148	0.6088	0.0285	0.0109	0.0093	0.622236	39548	0.6116	0.0239	0.0077	0.0019	85064	0.6128	0.016	0.0053	0.0027	59581	0.6168	0.0323	0.0063	3.2e-07	0.0381251	144645	0.6145	0.0225	0.0042	8.1e-08	0.0184	0.0047	0.0001	0.65	0.0014	0.0304	0.0054
rs882367	17	59494574	C17orf82		C	C			C	T	20324	0.3301	0.0124	0.011	0.26	19337	0.3303	0.0292	0.0113	0.0099	0.276513	39661	0.3302	0.0201	0.008	0.012	85481	0.328	0.0277	0.0055	4.8e-07	59967	0.3265	0.0261	0.0065	5.4e-05	0.843979	145449	0.3273	0.0273	0.0043	3.3e-10	0.0232	0.0049	2.5e-06	0.2	1.6e-06	0.0251	0.0056
rs4800452	18	20727611	CABLES1		M	M			T	C	19510	0.7909	0.055	0.013	2.3e-05	19308	0.7816	0.0407	0.013	0.0018	0.426893	38819	0.7859	0.047	0.0094	5e-07	84334	0.7902	0.0383	0.0064	2e-09	59981	0.7885	0.0502	0.0075	2.1e-11	0.206165	144315	0.7896	0.0428	0.005	1.3e-17	0.0391	0.0058	1.3e-11	0.24	2.2e-12	0.0466	0.0064
rs4239436	18	20731930	CABLES1			C			G	A	20487	0.7919	0.0529	0.0127	3e-05	19311	0.7827	0.0386	0.013	0.0031	0.421551	39799	0.7871	0.0452	0.0092	9.1e-07	85484	0.7916	0.0385	0.0063	1.3e-09	59991	0.7901	0.0506	0.0075	1.9e-11	0.195753	145475	0.7911	0.0432	0.005	6.6e-18	0.039	0.0057	1.1e-11	0.3	1.3e-12	0.0462	0.0064
rs4308051	18	20735461	CABLES1		C,W	W			G	T	20488	0.7925	0.0539	0.0127	2.2e-05	19171	0.7918	0.0361	0.0132	0.0063	0.320905	39660	0.7922	0.0446	0.0093	1.8e-06	85303	0.7926	0.0402	0.0064	3.4e-10	59732	0.7902	0.0504	0.0076	2.7e-11	0.282307	145035	0.7917	0.0441	0.0051	2.9e-18	0.0406	0.0057	1.4e-12	0.32	3.3e-13	0.0454	0.0065
rs4542783	19	8642160	MYO1F		C				T	C	15541	0.5501	0.0456	0.0124	0.00022	14369	0.5341	0.0169	0.0128	0.19	0.0999717	29910	0.5421	0.032	0.009	0.00038	69798	0.5578	0.0217	0.0061	0.00041	46431	0.5424	0.0213	0.0072	0.0031	0.964589	116229	0.5514	0.0217	0.0048	6.3e-06	0.026	0.0055	2.5e-06	0.077	2.1e-06	0.0209	0.0062
rs6076699	20	4566688	PRNP	Yes		W	W		A	G	11858	0.9694	0.1693	0.039	1.4e-05	8977	0.972	-0.0014	0.0497	0.98	0.00580999	21486	0.9705	0.1059	0.0312	0.00069	65072	0.9668	-0.0698	0.0181	0.00012	37596	0.9683	0.0134	0.0248	0.59	0.00460475	102668	0.9676	-0.0403	0.0151	0.0075	-0.0342	0.0162	0.035	1.4e-08	4.8e-08	0.02	0.021
rs6107848	20	6591116	BMP2		C,W				A	G	19221	0.3681	0.0261	0.0111	0.018	17158	0.3708	0.0196	0.0116	0.091	0.679213	36379	0.3695	0.0249	0.0082	0.0025	81270	0.369	0.0286	0.0055	1.9e-07	55705	0.3656	0.0197	0.0066	0.003	0.277992	136974	0.3675	0.0249	0.0044	1.2e-08	0.0274	0.0049	3e-08	0.84	8.5e-08	0.0198	0.0057
rs979012	20	6623374	BMP2			C			T	C	20545	0.3506	0.0244	0.0112	0.029	19340	0.3418	0.0233	0.0114	0.041	0.943948	39884	0.3461	0.0253	0.0081	0.0019	85536	0.353	0.0267	0.0055	1.2e-06	59974	0.3485	0.0212	0.0066	0.0012	0.502598	145510	0.351	0.0246	0.0043	1.2e-08	0.0253	0.0049	2.9e-07	0.85	7.1e-07	0.0222	0.0056
rs6088721	20	33706011	EDEM2		C				A	C	18389	0.3999	0.0189	0.011	0.085	19333	0.4014	0.0182	0.0108	0.092	0.963005	37722	0.4006	0.0183	0.0078	0.02	65832	0.3959	0.0235	0.006	8.7e-05	58803	0.3958	0.02	0.0063	0.0014	0.673312	124635	0.396	0.0223	0.0044	5.2e-07	0.0217	0.0053	4.2e-05	0.71	0.00011	0.0208	0.0053
rs2425178	20	34446395	PHF20		C				G	A	16267	0.1868	0.0333	0.0147	0.024	13601	0.1864	0.0213	0.0161	0.18	0.573985	29867	0.1865	0.0285	0.0112	0.011	70506	0.1846	0.0306	0.0072	2.5e-05	42682	0.186	0.0218	0.0094	0.02	0.436805	113188	0.185	0.0274	0.006	4.3e-06	0.0317	0.0066	1.3e-06	0.87	9.2e-06	0.0238	0.0079
rs6012558	20	47531286	ARFGEF2	Yes	C				A	G	20547	0.4082	0.0088	0.0105	0.4	19338	0.4124	0.042	0.011	0.00013	0.0257445	39885	0.4107	0.0239	0.0077	0.002	85472	0.4094	0.0229	0.0053	1.5e-05	59973	0.4081	0.012	0.0063	0.054	0.16557	145445	0.4089	0.0183	0.0042	1.1e-05	0.0208	0.0047	1.1e-05	0.22	6.2e-05	0.0197	0.0053
[truncated: 9 more columns]
