# Supplementary material for: Genome-wide meta-analysis of 241,258 adults accounting for smoking behaviour identifies novel loci for obesity traits
Source: Nat Commun. 2017 Apr 26;8:14977. doi: 10.1038/ncomms14977 (PMC5414044; doi:10.1038/ncomms14977)
Supplement: Supplementary Data 6 — WHRadjBMI association results for European meta-analyses. Significant SNPs for WHRadjBMI across all approaches (1-SNPadjSMK, 2-SNPjoint, 3-SNPint, 4-SNPscreen) and strata (C=Combined Men and Women, W=Women-only, M=Men-only) for European-only analyses. Summary statistics are presented from stage1 plus stage 2 results. [file ncomms14977-s7.xlsx]

## Sheet: Supplementary Data 6
Supplementary Data 6. WHRadjBMI association results for European meta-analyses. Significant SNPs for WHRadjBMI across all approaches (1-SNPadjSMK, 2-SNPjoint, 3-SNPint, 4-SNPscreen) and strata (C=Combined Men and Women, W=Women-only, M=Men-only) for European-only analyses. Summary statistics are presented from stage1 plus stage 2 results.
											SMOKERS																NON-SMOKERS																Main and Interaction Effects
					Approaches				Alleles		WOMEN					MEN					PSexdiff	COMBINED					WOMEN					MEN					PSexdiff	COMBINED					WOMEN					MEN
Marker	Chr	Pos (hg19)	Nearest Gene	Novel	1	2	3	4	E	O	N	EAF	β	SE	P	N	EAF	β	SE	P		N	EAF	β	SE	P	N	EAF	β	SE	P	N	EAF	β	SE	P		N	EAF	β	SE	P	βadj	SEadj	PSNPadjSMK	PSNPint	PSNPjoint	βadj	SEadj
rs10923724	1	119546842	TBX15		M				T	C	16651	0.6515	0.0087	0.0063	0.17	18081	0.656	0.0119	0.0051	0.019	0.690516	34732	0.6542	0.0107	0.0039	0.0065	58385	0.6315	0.0117	0.0037	0.0013	51891	0.612	0.0192	0.0052	0.00021	0.228628	110275	0.6256	0.0139	0.0031	5.9e-06	0.0361	0.0054	2.28e-11	0.676	0.0026	0.0328	0.0055
rs2645294	1	119574587	WARS2		C,W				T	C	19092	0.6366	0.014	0.0061	0.021	18204	0.6433	0.0109	0.005	0.028	0.691816	37297	0.641	0.0121	0.0038	0.0016	76543	0.6236	0.0124	0.0035	0.00036	53218	0.6062	0.0203	0.0051	6.6e-05	0.190873	129760	0.6197	0.0143	0.0029	8.6e-07	0.0351	0.0048	3.19e-13	0.817	0.000135	0.0325	0.0056
rs12036872	1	119660505	WARS2			W			C	G	15164	0.3485	0.063	0.012	1.6e-07	12721	0.3642	0.0104	0.0131	0.43	0.00282186	27885	0.3555	0.0386	0.0089	1.4e-05	63025	0.3458	0.0252	0.0062	5.2e-05	36997	0.349	0.0142	0.0081	0.077	0.269017	100022	0.3469	0.0212	0.0051	3.5e-05	0.0307	0.0054	1.39e-08	0.00443	2.68e-10	0.009	0.0068
rs2003365	1	119762037	WARS2			C			T	C	17999	0.609	0.0424	0.0107	7.8e-05	16370	0.6106	0.0157	0.0116	0.18	0.0879028	34368	0.6097	0.03	0.0079	0.00014	72026	0.605	0.0305	0.0058	1.2e-07	49490	0.6126	0.0366	0.0068	7.4e-08	0.483942	121516	0.6082	0.0327	0.0045	4.2e-13	0.032	0.005	2.09e-10	0.32	3.85e-10	0.029	0.0059
rs4471313	1	170367466	GORAB		C,W	W			T	G	16856	0.7246	0.0297	0.0121	0.015	16154	0.7157	0.0106	0.0125	0.4	0.268103	33011	0.7202	0.0201	0.0087	0.021	71415	0.7225	0.0334	0.0062	8e-08	49285	0.7244	0.0152	0.0074	0.039	0.0531974	120700	0.7234	0.0256	0.0049	1.5e-07	0.0329	0.0055	2.03e-09	0.782	2.45e-08	0.0134	0.0063
rs9425291	1	172312769	DNM3		C				A	G	19133	0.4343	0.0162	0.0059	0.0056	18320	0.4799	0.0067	0.0049	0.17	0.211558	37453	0.4609	0.0106	0.0038	0.0049	76767	0.4578	0.011	0.0034	0.0014	53521	0.4491	0.0065	0.0049	0.19	0.439642	130288	0.4554	0.009	0.0029	0.0015	0.034	0.0049	5.93e-12	0.437	0.000123	0.0229	0.0057
rs2001129	1	172333248	DNM3		W				T	G	19118	0.4297	0.0166	0.0058	0.0041	18183	0.4805	0.0074	0.0049	0.13	0.221675	37300	0.4597	0.0111	0.0038	0.0031	76598	0.4599	0.0111	0.0034	0.0011	53263	0.4474	0.006	0.0048	0.22	0.374442	129860	0.4563	0.0089	0.0028	0.0016	0.0332	0.0047	2.39e-12	0.405	8.07e-05	0.022	0.0055
rs10911792	1	172451378	C1orf105			C			G	C	16764	0.3285	0.0246	0.012	0.041	15612	0.3291	0.0437	0.0126	0.00053	0.268184	32375	0.3287	0.0331	0.0087	0.00014	70987	0.3218	0.0297	0.0062	1.6e-06	48639	0.3344	0.0156	0.0073	0.033	0.131087	119626	0.3271	0.0234	0.0049	1.6e-06	0.0272	0.0055	6.43e-07	0.701	1.27e-06	0.0216	0.0063
rs7555150	1	219633168	LYPLAL1		C			C	G	A	19108	0.6354	0.0108	0.0059	0.067	18193	0.6396	-0.0071	0.0052	0.17	0.0216914	37300	0.6377	0.0008	0.0039	0.83	76627	0.6282	0.0274	0.0036	1.4e-14	53299	0.633	0.0052	0.0052	0.32	0.000324281	129926	0.6303	0.0198	0.003	3.1e-11	0.0501	0.0049	1.14e-24	0.0144	4.93e-14	0.0073	0.0057
rs2605101	1	219644496	LYPLAL1			C			A	T	15157	0.6701	0.0512	0.0122	2.6e-05	12721	0.6753	0.0049	0.0135	0.72	0.0102705	27878	0.6725	0.0311	0.0091	0.00059	63014	0.6785	0.0616	0.0064	6.9e-22	36998	0.6745	0.0132	0.0082	0.11	1.84352e-06	100012	0.677	0.0437	0.0052	6.4e-17	0.0553	0.0056	4.4e-23	0.443	1.15e-24	0.0082	0.0069
rs4846302	1	219730586	LYPLAL1			W			G	C	15161	0.6971	0.0481	0.0125	0.00012	12722	0.6926	-0.0124	0.014	0.38	0.0011483	27884	0.6952	0.0216	0.0093	0.021	63015	0.7029	0.0684	0.0065	7.7e-26	36997	0.7012	0.0086	0.0084	0.31	7.86349e-09	100012	0.7023	0.046	0.0053	5.4e-18	0.0601	0.0057	4.39e-26	0.143	5.48e-28	0.0008	0.0071
rs2820443	1	219753509	LYPLAL1		W				T	C	19099	0.7245	0.0167	0.0061	0.0066	18196	0.7314	0.0019	0.0055	0.74	0.0691334	37295	0.7283	0.0085	0.0041	0.038	76616	0.7284	0.0305	0.0039	3.5e-15	53293	0.7341	0.0006	0.0055	0.91	5.54929e-06	129909	0.7305	0.0202	0.0032	3.3e-10	0.0567	0.0053	5.44e-27	0.0522	1.23e-15	0.0005	0.0061
rs10930133	2	165506724	GRB14			W			T	A	14549	0.6327	0.0501	0.0123	4.5e-05	12240	0.6287	-0.017	0.0134	0.21	0.00019843	26790	0.631	0.0207	0.0092	0.024	59648	0.6344	0.0461	0.0064	6.1e-13	34714	0.6348	0.0008	0.0084	0.92	1.09901e-05	94362	0.6347	0.0301	0.0053	1.4e-08	0.0461	0.0055	9.21e-17	0.769	1.35e-15	-0.0033	0.007
rs7592412	2	165526338	COBLL1			C			T	C	14593	0.6343	0.0513	0.0123	3e-05	12363	0.6314	-0.0135	0.0133	0.31	0.000308485	26957	0.6331	0.0227	0.0091	0.012	59821	0.6361	0.0449	0.0064	2.3e-12	34923	0.6377	0.0015	0.0083	0.85	2.19043e-05	94744	0.6367	0.0295	0.0052	1.5e-08	0.0455	0.0055	2.25e-16	0.639	3.43e-15	-0.0021	0.0069
rs1128249	2	165528624	COBLL1		C,W				G	T	18515	0.5797	0.012	0.006	0.045	17709	0.5864	-0.0003	0.0051	0.95	0.115163	36223	0.5836	0.005	0.0038	0.19	73271	0.601	0.0184	0.0035	2.3e-07	51003	0.5972	-0.0035	0.0051	0.5	0.000287869	124274	0.6	0.0112	0.003	0.00016	0.0504	0.0049	1.67e-24	0.348	1.35e-07	-0.0007	0.0057
rs13424740	2	188083123	CALCRL		C				C	T	18412	0.4659	-0.0076	0.0057	0.18	17605	0.4783	0.0059	0.0049	0.23	0.0700663	36017	0.4731	0.0003	0.0037	0.94	72602	0.4714	-0.0102	0.0033	0.0023	50737	0.4682	-0.0174	0.0051	0.0006	0.22505	123338	0.4704	-0.012	0.0028	2.2e-05	-0.0246	0.0048	3.77e-07	0.688	0.00346	-0.0233	0.0056
rs307571	3	12126112	SYN2		C				G	T	13962	0.1405	0.0346	0.0175	0.048	11704	0.1477	0.021	0.0196	0.29	0.601622	25665	0.1434	0.028	0.0131	0.033	59455	0.1373	0.0396	0.0091	1.2e-05	34457	0.141	0.0298	0.0117	0.011	0.497924	93912	0.1384	0.0369	0.0074	6.5e-07	0.0365	0.0079	3.41e-06	0.797	1.09e-05	0.0294	0.01
rs17819328	3	12489342	PPARG		W				G	T	19090	0.4599	0.0065	0.0061	0.28	18194	0.4435	0.0016	0.0051	0.76	0.534238	37284	0.4503	0.0036	0.0038	0.35	76607	0.4415	0.0157	0.0035	5.4e-06	53300	0.4327	0.0039	0.0051	0.45	0.0507339	129906	0.4389	0.0118	0.0029	5.6e-05	0.0303	0.005	1.39e-09	0.183	2.42e-05	0.0043	0.0056
rs9872031	3	12496461	PPARG			W			A	G	15147	0.4271	0.031	0.012	0.01	12848	0.4275	-0.0203	0.0131	0.12	0.00358326	27995	0.4273	0.0072	0.0088	0.41	63102	0.4257	0.0333	0.0064	1.6e-07	37213	0.4239	0.0132	0.0079	0.097	0.0426565	100315	0.4251	0.0255	0.0052	7.9e-07	0.0314	0.0056	1.66e-08	0.863	4.7e-08	0.0023	0.0067
rs13083798	3	52649748	PBRM1		C				A	G	18931	0.4736	0.0055	0.0058	0.34	17804	0.4798	-0.0001	0.0051	0.99	0.464572	36735	0.477	0.0022	0.0038	0.56	76473	0.4733	0.005	0.0034	0.14	52976	0.4854	0.0149	0.0052	0.0039	0.102852	129448	0.4767	0.0075	0.0029	0.0094	0.0226	0.0048	2.64e-06	0.94	0.216	0.0196	0.0056
rs6772129	3	64700425	ADAMTS9		C,W				A	G	19155	0.6939	0.0293	0.0064	4.7e-06	18316	0.684	0.0059	0.0053	0.27	0.00450983	37471	0.6882	0.0156	0.0041	0.00015	76780	0.6871	0.0237	0.0037	1.3e-10	53496	0.6962	0.0118	0.0054	0.029	0.0626397	130276	0.6899	0.0198	0.0031	1.3e-10	0.0498	0.0052	6.31e-22	0.441	3.46e-14	0.0135	0.006
rs4504165	3	64701890	ADAMTS9			C,W			T	C	16205	0.7025	0.0673	0.0122	3.3e-08	14561	0.6939	0.0416	0.013	0.0013	0.145924	30766	0.6988	0.055	0.0089	7.2e-10	67952	0.6994	0.0487	0.0063	1e-14	45568	0.696	0.0127	0.0075	0.091	0.000163785	113521	0.698	0.034	0.005	6.5e-12	0.0505	0.0055	5.87e-20	0.168	2.61e-20	0.0149	0.0065
rs6795831	3	129341403	PLXND1		W	W			A	C	15044	0.808	0.0556	0.0149	0.0002	12675	0.8147	-0.0083	0.0167	0.62	0.00397878	27719	0.8113	0.0284	0.0112	0.012	62925	0.8053	0.0438	0.0077	1e-08	36996	0.8093	-0.0052	0.01	0.61	6.90331e-05	99920	0.8068	0.0264	0.0064	3.4e-05	0.0425	0.0066	1.63e-10	0.474	8.92e-11	-0.0069	0.0085
rs900399	3	156798732	LEKR1		C,W				A	G	15292	0.5981	-0.0047	0.006	0.43	16600	0.5946	0.0116	0.0052	0.026	0.0383908	31892	0.5961	0.0047	0.0039	0.23	52358	0.6023	0.0086	0.0037	0.022	48475	0.6115	0.0136	0.0053	0.0098	0.428171	100833	0.6055	0.0097	0.0031	0.0016	0.0332	0.0059	1.95e-08	0.0547	0.0494	0.024	0.0059
rs9991328	4	89713121	FAM13A		W				T	C	16696	0.5348	0.0158	0.0058	0.0062	18097	0.5252	-0.0069	0.0051	0.17	0.00303139	34793	0.5292	0.0032	0.0039	0.4	58569	0.5338	0.0145	0.0035	3.2e-05	53230	0.5167	0.0069	0.0051	0.17	0.208272	111799	0.5293	0.0116	0.0029	6e-05	0.0351	0.0055	1.72e-10	0.845	4.59e-06	0.0068	0.0055
rs30000	5	55803533	MAP3K1		M			M	G	A	19027	0.293	0.0116	0.0063	0.064	18150	0.2907	0.0015	0.0056	0.78	0.226819	37176	0.2916	0.0058	0.0041	0.16	76549	0.2867	-0.0005	0.0037	0.9	53274	0.2659	0.0313	0.0057	3.7e-08	1.66833e-06	129824	0.2808	0.0085	0.0032	0.0077	0.0185	0.0055	0.000753	0.0918	0.182	0.04	0.0063
rs459193	5	55806751	MAP3K1		C				A	G	19035	0.2846	0.0101	0.0064	0.11	18154	0.2841	0.0024	0.0056	0.68	0.361105	37189	0.2843	0.0057	0.0042	0.18	76571	0.2816	0.0006	0.0038	0.87	53279	0.2621	0.0308	0.0057	6.9e-08	6.37413e-06	129851	0.2763	0.009	0.0032	0.005	0.0197	0.0055	0.000336	0.194	0.284	0.0402	0.0063
rs1045241	5	118729286	TNFAIP8		W				C	T	19065	0.6597	0.0165	0.0062	0.0081	18194	0.6479	0.0007	0.0054	0.9	0.0525898	37258	0.6527	0.0075	0.0041	0.064	76614	0.6898	0.0121	0.0037	0.00099	53296	0.6786	-0.0039	0.0054	0.47	0.0123083	129911	0.6857	0.0072	0.0031	0.018	0.0318	0.0054	3.53e-09	0.535	0.000138	-0.012	0.0061
rs1294410	6	6738752	LY86		W				C	T	19134	0.6144	0.0018	0.006	0.76	18189	0.6299	0.0035	0.0053	0.51	0.830402	37323	0.623	0.0029	0.004	0.47	76767	0.6279	0.0081	0.0036	0.024	53500	0.6375	0.008	0.0051	0.12	0.986908	130266	0.631	0.0076	0.003	0.011	0.0308	0.0049	3.72e-10	0.359	0.0761	0.0173	0.0057
rs1294421	6	6743149	LY86		C				G	T	19085	0.593	0.0013	0.0059	0.83	18063	0.6169	0.003	0.0052	0.57	0.827406	37149	0.6063	0.0024	0.0039	0.54	76611	0.6117	0.0091	0.0036	0.01	53283	0.617	0.0078	0.0051	0.12	0.831076	129894	0.6133	0.0085	0.003	0.0042	0.0299	0.0049	1.19e-09	0.25	0.04	0.0184	0.0056
rs1049281	6	31236567	HLA-C	YES	C,M	C,M			C	T	16238	0.6618	0.013	0.0121	0.28	15548	0.6663	0.0294	0.0125	0.018	0.341659	31787	0.6639	0.0201	0.0087	0.02	67585	0.664	0.018	0.0063	0.004	46643	0.666	0.0394	0.0074	1.1e-07	0.0239268	114228	0.6651	0.0275	0.0049	2.6e-08	0.0155	0.0055	0.00478	0.709	0.00948	0.0368	0.0064
rs589428	6	31848220	EHMT2-SLC44A4	YES	C				G	T	18618	0.6424	0.0182	0.006	0.0024	17360	0.6818	-0.0032	0.0053	0.55	0.00701291	35979	0.6642	0.0062	0.004	0.12	75568	0.6677	0.0091	0.0037	0.013	51371	0.6753	0.0152	0.0054	0.005	0.339913	126939	0.6702	0.0108	0.0031	0.00041	0.0197	0.0051	0.000118	0.189	0.000488	0.0256	0.006
rs3096690	6	32194630	NOTCH4		M				G	C	18487	0.8896	0.011	0.0093	0.24	17687	0.8942	0.0147	0.0082	0.072	0.763418	36407	0.8918	0.0131	0.0061	0.033	76323	0.8934	0.0105	0.0056	0.061	53030	0.8885	0.0379	0.0083	4.6e-06	0.00507586	129353	0.8922	0.0189	0.0047	6.4e-05	0.0128	0.0077	0.0984	0.963	0.0857	0.0534	0.009
rs5007259	6	32379101	BTNL2			C			C	T	19021	0.4697	0.014	0.0057	0.015	18067	0.4663	0.0078	0.0049	0.11	0.405443	37089	0.4678	0.0102	0.0038	0.0064	74750	0.4692	0.0133	0.0034	9.5e-05	53093	0.479	0.0205	0.005	3.7e-05	0.222691	127842	0.4716	0.0155	0.0028	3.9e-08	0.0195	0.0048	4.68e-05	0.914	2.33e-05	0.0246	0.0055
rs7764856	6	32680640	HLA-DQA2		C,W				A	T	18929	0.3401	0.0169	0.0062	0.0059	17903	0.3486	0.0087	0.0051	0.086	0.302942	36831	0.3451	0.012	0.0039	0.0022	75555	0.3277	0.014	0.0036	9.3e-05	52299	0.358	0.0169	0.0052	0.0013	0.63862	127854	0.3372	0.0148	0.003	8.3e-07	0.0316	0.0051	5.62e-10	0.681	1.27e-05	0.0197	0.0059
rs1358980	6	43764551	VEGFA		C,W				T	C	18819	0.476	0.0088	0.0059	0.13	18150	0.4828	-0.0009	0.0048	0.85	0.198374	36969	0.4801	0.0028	0.0037	0.44	76670	0.4808	0.0185	0.0035	1.3e-07	53503	0.4763	0.0087	0.0051	0.088	0.104678	130173	0.4795	0.0152	0.003	2.7e-07	0.0545	0.0052	8.02e-26	0.15	2.82e-07	0.0175	0.0057
rs1936805	6	127452116	RSPO3		W				T	C	18861	0.5129	0.0112	0.0059	0.057	18018	0.5168	0.0023	0.0049	0.64	0.241844	36878	0.5152	0.0059	0.0038	0.12	76593	0.5288	0.0211	0.0034	6.1e-10	53161	0.5151	0.0211	0.0049	1.6e-05	1	129754	0.5249	0.0204	0.0028	5.9e-13	0.0435	0.0048	1.06e-19	0.139	7.15e-10	0.0326	0.0055
rs2745353	6	127452935	RSPO3		C			C	T	C	18864	0.5129	0.0112	0.0059	0.056	18020	0.5168	0.0024	0.0049	0.63	0.247175	36883	0.5153	0.006	0.0038	0.11	76605	0.5287	0.0214	0.0034	3.6e-10	53175	0.5151	0.0211	0.0049	1.6e-05	0.958911	129780	0.5247	0.0206	0.0028	3.4e-13	0.0435	0.0048	1.33e-19	0.127	4.12e-10	0.0326	0.0055
rs7766106	6	127455138	RSPO3		M				T	C	19006	0.4755	0.0103	0.0059	0.082	17736	0.4828	0.0034	0.005	0.49	0.368191	36741	0.4798	0.0062	0.0038	0.11	76800	0.4922	0.0226	0.0034	3.6e-11	53375	0.4764	0.0211	0.0049	1.5e-05	0.796716	130175	0.4872	0.0215	0.0028	2.5e-14	0.0429	0.0048	1.95e-19	0.066	5.55e-11	0.0334	0.0055
rs11154386	6	127481810	RSPO3			W			G	A	15141	0.5181	0.0301	0.0117	0.0099	12548	0.51	0.0394	0.0128	0.0021	0.588551	27689	0.5145	0.034	0.0087	8.8e-05	62860	0.5187	0.0494	0.006	2.1e-16	36876	0.5195	0.025	0.0078	0.0013	0.0110366	99736	0.519	0.0403	0.0049	2.5e-16	0.0425	0.0052	3.83e-16	0.136	6.96e-17	0.026	0.0066
rs2503323	6	127496512	RSPO3			C			G	A	15451	0.5449	0.0275	0.0116	0.018	13484	0.5358	0.0351	0.0124	0.0047	0.651646	28935	0.5407	0.0312	0.0085	0.00026	64990	0.5455	0.0494	0.006	1.6e-16	42510	0.5459	0.03	0.0073	3.9e-05	0.0352711	107500	0.5456	0.0416	0.0048	4.5e-18	0.0422	0.0052	6.66e-16	0.0882	1.15e-16	0.029	0.0062
rs1856293	6	133480940	EYA4	YES		C			A	C	15141	0.5222	0.0089	0.0117	0.45	12547	0.5269	0.0022	0.0129	0.86	0.697979	27688	0.5243	0.0055	0.0087	0.53	62868	0.5179	-0.0264	0.006	1.1e-05	36875	0.5185	-0.0313	0.0078	6.6e-05	0.609778	99743	0.518	-0.0283	0.0049	9.1e-09	-0.0169	0.0053	0.00141	0.00634	4.68e-05	-0.0218	0.0066
rs3902751	7	25861639	NFE2L3		W				A	G	19076	0.2396	0.0118	0.0066	0.076	18071	0.2645	0.0107	0.0056	0.055	0.898009	37146	0.2544	0.0113	0.0042	0.0074	76601	0.2478	0.014	0.0039	0.00038	53289	0.2603	0.0103	0.0056	0.067	0.578664	129890	0.2519	0.0122	0.0033	0.00019	0.0378	0.0055	9.1e-12	0.77	0.000322	0.0217	0.0063
rs2391168	7	25862790	NFE2L3		C				A	C	18926	0.1985	0.0113	0.0073	0.12	17925	0.2151	0.0107	0.006	0.074	0.948939	36850	0.2084	0.011	0.0046	0.017	75984	0.202	0.0148	0.0042	0.0005	52624	0.2174	0.013	0.0061	0.033	0.803427	128609	0.2072	0.0137	0.0036	0.00013	0.0405	0.0061	3.33e-11	0.672	0.000607	0.0282	0.0071
rs2893221	7	25869200	NFE2L3			C,W			T	C	14112	0.1943	0.0534	0.0154	0.00053	12539	0.192	0.0189	0.0163	0.24	0.120688	26651	0.1933	0.0375	0.0112	0.00086	61843	0.1902	0.0451	0.0078	7.5e-09	36998	0.1932	0.0328	0.0099	0.00098	0.317076	98841	0.1914	0.0401	0.0063	2.5e-10	0.0447	0.0068	4.73e-11	0.625	1.35e-10	0.0255	0.0085
rs1534696	7	26397239	SNX10		W				C	A	17956	0.4368	0.0098	0.0058	0.092	16774	0.4699	-0.0039	0.005	0.44	0.0711577	34730	0.4557	0.002	0.0038	0.59	71829	0.4581	0.0124	0.0034	0.00028	48927	0.4465	0.0048	0.0052	0.35	0.21049	120756	0.4549	0.0101	0.0029	0.00053	0.0323	0.0053	1.12e-09	0.694	0.00031	-0.0026	0.006
rs7801581	7	27223771	HOXA11		C				T	C	17096	0.261	-0.0009	0.007	0.89	16388	0.2481	0.0081	0.0057	0.16	0.31466	33484	0.2533	0.0044	0.0044	0.31	71422	0.2463	0.0029	0.0041	0.47	49206	0.2479	0.0164	0.0061	0.0075	0.0600072	120627	0.2468	0.0067	0.0035	0.053	0.0253	0.0061	3.07e-05	0.633	0.772	0.0291	0.0068
rs6981261	8	23596063	NKX2-6		W	W			C	T	15121	0.7489	0.0274	0.0137	0.045	12597	0.7488	0.0001	0.0147	0.99	0.170561	27717	0.7491	0.0142	0.0101	0.16	62994	0.7479	0.0488	0.007	2.4e-12	36997	0.7467	-0.0104	0.009	0.25	1.02357e-07	99992	0.7476	0.0274	0.0057	1.6e-06	0.0442	0.0061	2.9e-13	0.157	3.78e-12	-0.008	0.0076
rs4738141	8	72469742	EYA1			C			G	A	17841	0.2513	0.0394	0.0123	0.0013	16110	0.2497	0.0035	0.0131	0.79	0.0438826	33950	0.2506	0.0233	0.0089	0.0091	72719	0.2503	0.0259	0.0065	6.4e-05	49472	0.2518	0.0276	0.0077	0.00031	0.86264	122192	0.2509	0.0265	0.0051	1.9e-07	0.0287	0.0057	3.8e-07	0.324	2.11e-06	0.0201	0.0066
rs12679556	8	72514228	EYA1		C				G	T	18665	0.2373	0.0287	0.0068	2.5e-05	17240	0.2229	0.0037	0.0057	0.52	0.00448731	35905	0.2289	0.0142	0.0044	0.0012	75421	0.2291	0.0158	0.004	7.9e-05	51142	0.2373	0.0132	0.0059	0.025	0.708767	126563	0.2315	0.0149	0.0034	1.1e-05	0.028	0.0056	4.86e-07	0.096	5.54e-08	0.0206	0.0065
rs2777795	9	107672365	ABCA1		C,W				G	A	15684	0.9008	0.0131	0.0102	0.2	14654	0.9089	0.0143	0.009	0.11	0.929099	30413	0.905	0.0136	0.0068	0.045	68672	0.9068	0.0152	0.0061	0.013	46039	0.8981	0.0031	0.0087	0.72	0.243426	114711	0.9041	0.0106	0.0051	0.037	0.0531	0.0096	3.13e-08	0.857	0.0197	0.0264	0.01
rs7917772	10	104487443	SFXN2		W				A	G	19116	0.5778	0.0103	0.0057	0.07	18067	0.6042	0.006	0.0051	0.23	0.570668	37183	0.5926	0.0077	0.0038	0.04	76648	0.5922	0.0099	0.0034	0.0041	52747	0.5929	-0.0011	0.0051	0.83	0.0661458	129395	0.5918	0.0063	0.0029	0.031	0.0296	0.0049	1.45e-09	0.951	0.00282	0.0054	0.0057
rs12814794	12	26440698	ITPR2			C,W			G	A	15089	0.2456	0.0508	0.0138	0.00023	12596	0.2458	-0.0196	0.0151	0.19	0.000517778	27685	0.2458	0.0186	0.0102	0.069	62898	0.2491	0.0492	0.007	3e-12	36424	0.2487	0.0135	0.0092	0.14	0.0015497	99322	0.249	0.0366	0.0058	2.5e-10	0.0455	0.0061	1.31e-13	0.916	2.14e-14	0.0075	0.0077
rs4963975	12	26443030	ITPR2		C				A	G	19113	0.3061	0.0044	0.0064	0.49	18070	0.3354	0.0133	0.0054	0.014	0.283734	37183	0.3234	0.0095	0.0041	0.021	76626	0.3185	0.0175	0.0037	1.9e-06	52742	0.3005	0.0109	0.0055	0.047	0.307963	129368	0.3144	0.0152	0.0031	7.5e-07	0.0445	0.0055	1e-15	0.0713	1.1e-05	0.0176	0.0063
rs10842707	12	26471364	ITPR2		W				T	C	19057	0.2887	0.0048	0.0065	0.46	18072	0.3188	0.0137	0.0054	0.011	0.288137	37129	0.3064	0.0099	0.0042	0.017	76579	0.301	0.0174	0.0037	2.4e-06	52741	0.2864	0.007	0.0056	0.21	0.112668	129320	0.2978	0.0141	0.0032	8.8e-06	0.0469	0.0057	1.06e-16	0.0864	1.2e-05	0.0137	0.0065
rs9804784	12	54343472	HOXC13		W	W			A	C	13356	0.2299	0.0458	0.0147	0.0018	10806	0.2444	0.0299	0.0163	0.068	0.464982	24161	0.2363	0.0389	0.011	0.00039	56581	0.2309	0.0421	0.0075	1.7e-08	30379	0.2341	0.0078	0.0101	0.44	0.00520492	86959	0.2322	0.0302	0.0063	1.4e-06	0.0427	0.0066	1.14e-10	0.82	1.12e-09	0.0149	0.0085
rs11614913	12	54385599	HOXC10			C			T	C	15132	0.4076	0.0153	0.0121	0.21	12638	0.4085	0.0088	0.0132	0.51	0.714258	27770	0.4084	0.0115	0.0089	0.2	62697	0.4103	0.0314	0.0062	4.3e-07	36288	0.4105	0.0402	0.0082	9e-07	0.380299	98985	0.4105	0.0346	0.0051	1.7e-11	0.0276	0.0054	3.2e-07	0.229	1.21e-06	0.0317	0.0068
rs754133	12	54418920	HOXC4-HOXC6		M			M	A	G	16376	0.3825	0.0096	0.006	0.11	18192	0.3922	0.0025	0.005	0.62	0.359221	34568	0.3883	0.0054	0.0038	0.16	57194	0.3611	0.0045	0.0038	0.24	52944	0.3424	0.0258	0.0052	8.2e-07	0.000702164	110138	0.3549	0.0112	0.0031	0.00032	0.026	0.0058	6.76e-06	0.464	0.138	0.0344	0.0058
rs2071449	12	54428011	HOXC4-HOXC6		C				A	C	17512	0.3954	0.0114	0.006	0.058	18144	0.4021	0.0026	0.005	0.6	0.255798	35656	0.3995	0.0062	0.0038	0.1	75620	0.3706	0.0059	0.0036	0.095	52616	0.3541	0.0259	0.0053	1.1e-06	0.00139061	128236	0.3657	0.0117	0.003	0.00011	0.0258	0.0052	5.91e-07	0.424	0.0429	0.034	0.0059
rs12317176	12	124404718	DNAH10		C				T	C	19117	0.6628	0.0064	0.0061	0.29	18061	0.6597	0.0062	0.0052	0.23	0.979923	37179	0.661	0.0064	0.0039	0.11	76621	0.6699	0.0179	0.0036	9.1e-07	52726	0.6681	0.0055	0.0053	0.3	0.0474918	129347	0.6697	0.0139	0.0031	5.7e-06	0.0388	0.005	8.44e-15	0.0983	2.47e-06	0.0111	0.0058
rs7132655	12	124438973	CCDC92			W			G	C	15163	0.6636	0.0252	0.0122	0.039	12597	0.6576	0.007	0.0134	0.6	0.311048	27761	0.6608	0.0169	0.0091	0.061	63008	0.6609	0.047	0.0063	8.9e-14	36445	0.6629	0.0029	0.0082	0.72	1.23459e-05	99452	0.6616	0.032	0.0051	5.1e-10	0.0405	0.0055	1.79e-13	0.106	9.73e-14	0.0041	0.0069
rs4765219	12	124440110	CCDC92		W				C	A	19122	0.662	0.0066	0.0061	0.28	18067	0.6636	0.0069	0.0052	0.18	0.969888	37189	0.6629	0.0068	0.0039	0.084	76624	0.6717	0.0181	0.0036	6.6e-07	52718	0.6715	0.0051	0.0054	0.34	0.0402792	129342	0.6718	0.0141	0.003	3.8e-06	0.0393	0.005	3.75e-15	0.0983	1.81e-06	0.0108	0.0058
rs6488913	12	124445569	CCDC92			C			G	C	15160	0.6631	0.0242	0.0122	0.047	12597	0.6577	0.0083	0.0134	0.54	0.376153	27758	0.6605	0.017	0.0091	0.061	63004	0.6603	0.0469	0.0063	9.8e-14	36444	0.6626	0.0031	0.0082	0.71	1.41416e-05	99447	0.6611	0.032	0.0051	5e-10	0.0403	0.0055	2.18e-13	0.0928	1.29e-13	0.0046	0.0069
rs17065323*	13	44627788	SMIM2	YES	C	*		*	T	C	4802	0.0065	0.028	0.1515	0.85	1800	0.0073	0.335	0.1817	0.065	0.190598	6602	0.0068	0.1538	0.1163	0.19	41522	0.0083	-0.0657	0.0525	0.21	21190	0.0063	-0.097	0.0725	0.18	0.720143	63366	0.0078	-0.2295	0.0356	1.2e-10	-0.043	0.0459	0.349	0.554	0.449	-0.0637	0.0604
rs8042543	15	31708263	KLF13		C				C	T	18948	0.7732	0.0063	0.0071	0.38	17967	0.7529	0.0105	0.0058	0.071	0.644059	36914	0.7612	0.0086	0.0045	0.057	76047	0.7605	0.0139	0.0041	0.00061	52367	0.7608	0.0159	0.0059	0.0076	0.775555	128414	0.7598	0.0144	0.0034	1.9e-05	0.0316	0.0061	2.19e-07	0.345	0.00215	0.0236	0.007
rs3747579	16	4445327	CORO7		C				C	T	16413	0.2592	0.0067	0.0067	0.32	17762	0.2406	0.0078	0.0058	0.18	0.900365	34175	0.2485	0.0074	0.0044	0.095	55551	0.2376	0.0162	0.0043	0.00015	51970	0.2728	0.0119	0.0056	0.034	0.532457	107521	0.2498	0.0144	0.0034	2.5e-05	0.0275	0.0062	8.63e-06	0.224	0.000502	0.0205	0.0062
rs9933102	16	67538910	FAM65A		W				T	C	12116	0.9562	0.0655	0.0318	0.039	9427	0.9426	0.0017	0.0357	0.96	0.178297	22217	0.9507	0.0396	0.0237	0.095	61658	0.9527	0.0707	0.0154	4.2e-06	36402	0.9485	0.0218	0.0202	0.28	0.0484733	98060	0.9514	0.0526	0.0127	3.2e-05	0.0756	0.0136	3.03e-08	0.881	3.18e-06	0.0211	0.0172
rs2925979	16	81534790	CMIP		W				T	C	16771	0.2898	0.0078	0.0067	0.24	18072	0.2974	0.0064	0.0054	0.24	0.869671	34843	0.2944	0.0069	0.0042	0.1	58851	0.2897	0.0144	0.0039	0.00027	51831	0.2909	0.0078	0.0055	0.16	0.31597	110682	0.2898	0.0119	0.0033	0.00026	0.0327	0.0059	2.63e-08	0.386	0.000556	0.0007	0.006
rs9897538	17	68432122	KCNJ2		C				A	C	15140	0.4962	0.0204	0.0115	0.076	12597	0.512	-0.0073	0.0128	0.57	0.104434	27737	0.5037	0.0075	0.0086	0.38	62866	0.49	0.032	0.0059	7.4e-08	36444	0.4951	0.0146	0.0078	0.06	0.0682364	99310	0.492	0.0252	0.0049	3.6e-07	0.0306	0.0052	4.52e-09	0.362	8.49e-08	0.0128	0.0065
rs981106	17	68472639	KCNJ2		W				A	G	19099	0.5228	0.0015	0.0055	0.79	18069	0.5291	0.0071	0.0051	0.17	0.451398	37168	0.5264	0.0045	0.0038	0.24	76493	0.5339	0.0122	0.0034	0.00035	52757	0.5316	0.0009	0.005	0.86	0.0556474	129250	0.5344	0.0081	0.0028	0.0043	0.0284	0.0048	3.26e-09	0.0919	0.00154	0.0079	0.0055
rs12608504	19	18389135	JUND		C				A	G	16759	0.3555	0.0069	0.0061	0.25	18070	0.3893	0.0058	0.005	0.24	0.888142	34829	0.3758	0.0061	0.0038	0.11	58852	0.3609	0.0065	0.0037	0.079	52954	0.359	0.0239	0.0051	3e-06	0.00466234	111806	0.3602	0.012	0.003	7.5e-05	0.0156	0.0057	0.00596	0.954	0.113	0.0326	0.0058
rs11086103	19	18402117	JUND		M				G	A	18115	0.4481	0.001	0.0059	0.86	18071	0.4824	0.0075	0.0047	0.11	0.384838	36186	0.4688	0.0049	0.0037	0.18	75496	0.4664	0.0028	0.0034	0.41	52736	0.4605	0.0224	0.005	5.8e-06	0.000901824	128232	0.4643	0.0088	0.0029	0.0021	0.0061	0.0049	0.213	0.788	0.702	0.0328	0.0056
rs7258031	19	33886354	PEPD		M				T	C	18836	0.3545	-0.0003	0.0063	0.96	18042	0.3483	0.0156	0.0052	0.0025	0.0496384	36878	0.3508	0.0091	0.004	0.025	74881	0.3552	0.0047	0.0036	0.19	52636	0.3547	0.0185	0.0053	0.00045	0.0274086	127517	0.3555	0.0089	0.003	0.0034	0.0133	0.0052	0.0106	0.483	0.426	0.033	0.0059
rs6063035	20	45550931	EYA2		C	C			C	T	15112	0.3633	0.0412	0.0122	0.00072	12584	0.3678	0.0306	0.0135	0.024	0.556802	27696	0.3651	0.0365	0.0091	5.8e-05	62935	0.3608	0.0245	0.0063	0.0001	36404	0.3625	0.0172	0.0082	0.037	0.469306	99338	0.3614	0.0218	0.0052	3e-05	0.0253	0.0055	4.15e-06	0.216	1.74e-06	0.0177	0.0069
rs4823006	22	29451671	ZNRF3		C,W				A	G	19107	0.5928	0.0047	0.006	0.44	18064	0.6143	0.0042	0.005	0.4	0.948519	37170	0.6056	0.0043	0.0038	0.27	76589	0.6045	0.0133	0.0035	0.00013	52697	0.5891	0.0159	0.0051	0.0018	0.666845	129286	0.6008	0.0133	0.0029	4.3e-06	0.0266	0.0048	3.21e-08	0.208	0.000539	0.0227	0.0056
[truncated: 9 more columns]
