# Supplementary material for: Genome-wide meta-analysis of 241,258 adults accounting for smoking behaviour identifies novel loci for obesity traits
Source: Nat Commun. 2017 Apr 26;8:14977. doi: 10.1038/ncomms14977 (PMC5414044; doi:10.1038/ncomms14977)
Supplement: Supplementary Data 7 — Lookup of known main effects SNPS. Lookups of previously identified main effects loci in the current combined ancestries meta-analyses results for BMI, WCadjBMI, and WHRadjBMI. [file ncomms14977-s8.xlsx]

## Sheet: Supplementary Data 7
Supplementary Data 7. Lookup of known main effects SNPS. Lookups of previously identified main effects loci in the current combined ancestries meta-analyses results for BMI, WCadjBMI, and WHRadjBMI.
								SMOKERS												NONSMOKERS												Main and Interaction Effects
MarkerName	chr	pos(hg18)	Nearest Gene	Discovery Sex Strata	E/O Alleles		EAF	WOMEN				MEN				COMBINED				WOMEN				MEN				COMBINED				WOMEN					MEN					COMBINED
								N	β	SE	P	N	β	SE	P	N	β	SE	P	N	β	SE	P	N	β	SE	P	N	β	SE	P	βadj	SEadj	Padj	Pint	Pjoint	βadj	SEadj	Padj	Pint	Pjoint	βadj	SEadj	Padj	Pint	Pjoint
KNOWN BMI LOCI
rs977747	1	47457264	TAL1	Combined	T	G	0.4182	26398.5	0.0225	0.0094	0.01678	24677.5	0.0017	0.0099	0.8646	51076	0.0129	0.0069	0.06268	112078	0.0102	0.0047	0.03033	78084	0.0134	0.0054	0.01247	190162	0.0119	0.0036	0.001037	0.0128	0.0043	0.002852	0.224056	0.00540942	0.0094	0.0047	0.04753	0.28296	0.0453376	0.0116	0.0033	0.0003829	0.891581	0.00073843
rs657452	1	49362434	ELAVL4	Combined	A	G	0.4068	22792	0.0334	0.0102	0.001091	24360	0.0141	0.0103	0.172	47151.9	0.0234	0.0074	0.001559	83859.7	0.0193	0.0055	0.0004648	76319.8	0.0125	0.0055	0.02326	160179	0.0161	0.0041	8.143e-05	0.0206	0.0048	1.824e-05	0.205438	9.949e-06	0.0125	0.0049	0.01088	0.887279	0.0296103	0.0167	0.0036	2.817e-06	0.358982	3.022e-06
rs11583200	1	50332407	ELAVL4	Combined	T	C	0.5794	23527	-0.0297	0.01	0.003061	24548	0.0016	0.0102	0.8711	48075	-0.0136	0.0072	0.05836	91856.8	-0.0201	0.0053	0.0001406	76974.9	-0.0138	0.0054	0.01133	168832	-0.0173	0.0039	1.118e-05	-0.0222	0.0047	2.357e-06	0.377577	9.15e-06	-0.009	0.0048	0.06209	0.167562	0.0377136	-0.0161	0.0034	2.86e-06	0.631246	8.962e-06
rs3101336	1	72523773	NEGR1	Combined	T	C	0.3916	23530	-0.0376	0.0099	0.000145	24557	-0.0414	0.01	3.609e-05	48086.9	-0.0389	0.0071	3.925e-08	91873.8	-0.0201	0.0052	0.0001031	76957.8	-0.0315	0.0054	7.565e-09	168832	-0.0251	0.0039	1.662e-10	-0.023	0.0046	5.184e-07	0.103613	4.2e-07	-0.0332	0.0047	2.366e-12	0.367424	7.747e-12	-0.0274	0.0034	1.076e-15	0.0702249	3.071e-16
rs12566985	1	74774781	TNNI3K	Combined	A	G	0.5312	26216.8	-0.0316	0.0093	0.0006991	24361.8	-0.0276	0.01	0.006042	50578.6	-0.0295	0.0069	1.817e-05	111288	-0.0195	0.0048	4.72e-05	77494.4	-0.0116	0.0053	0.0293	188783	-0.0162	0.0037	1.379e-05	-0.0219	0.0043	2.73e-07	0.229381	8.113e-07	-0.0141	0.0047	0.002674	0.143686	0.00202141	-0.0184	0.0033	2.273e-08	0.0712663	7.38e-09
rs12401738	1	78219349	FUBP1	Combined	A	G	0.339	25966.4	0.0115	0.0099	0.2448	24468.2	0.0061	0.0106	0.5653	50434.5	0.0089	0.0073	0.2209	110345	0.0239	0.005	1.705e-06	77782	0.0177	0.0057	0.00183	188127	0.0209	0.0039	8.346e-08	0.0208	0.0045	4.389e-06	0.245351	5.566e-06	0.0145	0.005	0.003868	0.318685	0.0068267	0.0184	0.0035	9.388e-08	0.123716	2.761e-07
rs11165643	1	96696685	PTBP2	Combined	T	C	0.557	26378.1	0.0201	0.0094	0.03226	24649	0.0202	0.0099	0.04238	51027.1	0.0206	0.0069	0.002815	112086	0.0192	0.0048	6.216e-05	78090.5	0.0095	0.0054	0.07828	190177	0.0155	0.0036	2.053e-05	0.0209	0.0043	9.824e-07	0.929379	3.41e-05	0.0123	0.0047	0.008389	0.326137	0.0265395	0.0177	0.0032	3.387e-08	0.48696	1.094e-06
rs17024393	1	109956211	GNAT2	Combined	T	C	0.9549	21851.8	-0.0833	0.0265	0.001684	18562.8	-0.0536	0.0299	0.07317	41027.7	-0.0686	0.0198	0.0005417	100685	-0.06	0.013	3.774e-06	70904.7	-0.0688	0.0158	1.268e-05	172012	-0.0632	0.0104	1.088e-09	-0.0661	0.0115	7.919e-09	0.412412	1.693e-07	-0.0641	0.0136	2.57e-06	0.642036	1.531e-05	-0.0656	0.0091	5.003e-13	0.797803	2.368e-11
rs543874	1	176156103	SEC16B	Combined	A	G	0.8024	26155.8	-0.065	0.0114	1.117e-08	24595.7	-0.037	0.0124	0.002835	50751.5	-0.0527	0.0085	4.826e-10	112019	-0.0597	0.0058	3.876e-25	78083.4	-0.0373	0.0067	2.218e-08	190103	-0.0502	0.0046	6.272e-28	-0.0601	0.0052	2.663e-31	0.666735	8.595e-31	-0.0353	0.0059	1.713e-09	0.982429	2.17e-09	-0.0497	0.004	1.379e-35	0.783505	6.192e-35
rs2820292	1	200050910	NAV1	Combined	A	C	0.4644	26310.3	-0.0152	0.0092	0.09911	24499.1	-0.0233	0.01	0.01951	50809.4	-0.0187	0.0068	0.006142	111836	-0.0192	0.0047	4.508e-05	77774	-0.0261	0.0053	8.056e-07	189610	-0.022	0.0036	1.106e-09	-0.0189	0.0042	6.454e-06	0.687373	6.074e-05	-0.0244	0.0047	1.487e-07	0.798039	3.59e-07	-0.0209	0.0032	4.748e-11	0.648954	1.771e-10
rs13021737	2	622348	TMEM18	Combined	A	G	0.1701	23676.5	-0.0689	0.013	1.251e-07	22389.4	-0.0661	0.0139	1.842e-06	46066	-0.0671	0.0095	2e-12	103794	-0.0636	0.0064	1.687e-23	66898.1	-0.0524	0.0077	7.712e-12	170692	-0.0582	0.0051	3.11e-30	-0.0631	0.0057	2.531e-28	0.70407	2.859e-28	-0.0564	0.0067	2.62e-17	0.372128	1.08e-15	-0.0594	0.0044	9.003e-41	0.380756	7.73e-40
rs10182181	2	25003800	ADCY3	Combined	A	G	0.5182	22875	-0.0286	0.0101	0.004501	23975	-0.0293	0.01	0.003304	46850	-0.0293	0.0072	4.364e-05	88209.8	-0.036	0.0054	2.052e-11	75454.9	-0.0271	0.0055	7.082e-07	163665	-0.0325	0.004	3.433e-16	-0.0329	0.0047	2.257e-12	0.501417	4.054e-12	-0.026	0.0048	4.893e-08	0.841855	7.31e-08	-0.0301	0.0034	6.913e-19	0.679569	1.172e-18
rs11126666	2	26782315	KCNK3	Combined	A	G	0.2784	22336	0.0055	0.0115	0.6294	23615	0.0177	0.0114	0.1199	45951	0.0121	0.0082	0.1384	86154	0.003	0.0059	0.6077	73395	0.0068	0.0061	0.2626	159549	0.0057	0.0044	0.1998	0.0056	0.0053	0.2985	0.840656	0.78377	0.01	0.0053	0.05893	0.383146	0.160949	0.008	0.0039	0.04122	0.465216	0.145466
rs1016287	2	59159129	CIB4	Combined	T	C	0.2819	25735.7	0.0205	0.0104	0.04803	24195.7	0.0327	0.0111	0.00315	49931.4	0.026	0.0076	0.0006487	108625	0.0244	0.0053	3.751e-06	75766.4	0.0119	0.0061	0.04876	184392	0.0191	0.0041	2.986e-06	0.0223	0.0047	1.885e-06	0.728407	3.58e-06	0.0162	0.0053	0.002069	0.0891793	0.00194567	0.0196	0.0037	7.653e-08	0.396085	5.573e-08
rs11688816	2	62906552	EHBP1	Combined	A	G	0.4628	23068.9	-0.0068	0.0097	0.4838	24014	-0.0116	0.0099	0.2434	47082.9	-0.0089	0.0071	0.2083	88232.5	-0.0083	0.0052	0.1076	75477.6	-0.0105	0.0054	0.05427	163710	-0.0093	0.0039	0.01742	-0.0084	0.0046	0.06914	0.887228	0.218805	-0.011	0.0047	0.02029	0.919594	0.0760098	-0.01	0.0033	0.002744	0.958149	0.0265466
rs2121279	2	142759755	LRP1B	Combined	T	C	0.1402	25066.6	0.0134	0.0143	0.3476	23729.5	-0.0045	0.0149	0.764	48872.1	0.0041	0.0104	0.6924	106842	0.0202	0.0073	0.005754	75333.4	0.0169	0.0082	0.04037	182176	0.019	0.0056	0.0007684	0.0172	0.0065	0.007691	0.659798	0.0140164	0.0114	0.0072	0.1132	0.192786	0.114244	0.0145	0.005	0.00345	0.180358	0.00292796
rs1460676	2	164275935	FIGN	Combined	T	C	0.8195	25618.6	-0.0104	0.0123	0.4015	23799.5	-0.0365	0.0131	0.005466	49452.1	-0.023	0.0091	0.01101	108413	-0.0212	0.0062	0.0005931	75460.2	-0.0226	0.0071	0.00148	183873	-0.0216	0.0048	7.179e-06	-0.0178	0.0055	0.001258	0.415259	0.00202244	-0.0233	0.0063	0.0002091	0.334406	0.00013004	-0.02	0.0042	2.293e-06	0.885179	1.643e-06
rs1528435	2	181259207	KIAA1604	Combined	T	C	0.6298	25651.4	0.0001	0.0096	0.9909	23932.3	0.038	0.0103	0.0002269	49583.6	0.0182	0.0071	0.01026	107948	0.0166	0.0049	0.0006334	75094.1	0.0065	0.0056	0.2475	183042	0.0119	0.0038	0.001596	0.013	0.0043	0.00283	0.111591	0.00321961	0.0133	0.0049	0.006743	0.00543019	0.00056473	0.0131	0.0033	9.389e-05	0.406172	0.00027773
rs17203016	2	207963763	CREB1	Combined	A	G	0.812	24737.8	-0.0119	0.0123	0.332	23179.7	-0.0416	0.0132	0.001654	47917.5	-0.0267	0.0091	0.003297	105672	-0.014	0.0064	0.02893	73979.6	-0.0189	0.0071	0.007584	179652	-0.0161	0.0049	0.0009719	-0.0134	0.0057	0.01973	0.874863	0.0572352	-0.0242	0.0063	0.0001078	0.117137	0.00020163	-0.018	0.0043	3.247e-05	0.276069	6.114e-05
rs7599312	2	213121476	ERBB4	Combined	A	G	0.2807	22700	-0.0157	0.0109	0.1494	23808	-0.0239	0.0111	0.03104	46508	-0.0201	0.0078	0.01038	87840	-0.0296	0.0058	2.956e-07	75236	-0.022	0.006	0.0002814	163076	-0.0262	0.0043	1.222e-09	-0.0272	0.0052	1.505e-07	0.241522	7.832e-07	-0.0226	0.0053	2.092e-05	0.876187	0.00011854	-0.0252	0.0038	3.287e-11	0.466653	3.137e-10
rs6804842	3	25081441	RARB	Combined	A	G	0.4416	26376.6	-0.033	0.0093	0.0003708	24680.6	-0.0273	0.0099	0.005659	51057.2	-0.0303	0.0068	8.664e-06	112053	-0.012	0.0047	0.01065	78085.3	-0.0185	0.0054	0.0005467	190138	-0.0149	0.0037	4.89e-05	-0.0153	0.0043	0.0003316	0.0362504	7.085e-05	-0.0202	0.0046	1.345e-05	0.419341	6.311e-05	-0.0173	0.0033	1.025e-07	0.0345662	1.469e-08
rs2365389	3	61211502	FHIT	Combined	T	C	0.4348	24488.2	-0.0453	0.0097	2.873e-06	22945.1	-0.033	0.0103	0.001388	47433.3	-0.0396	0.0071	2.63e-08	107263	-0.0178	0.0049	0.0002453	69206.7	-0.0359	0.0057	2.911e-10	176470	-0.0252	0.0039	6.771e-11	-0.0225	0.0044	2.897e-07	0.00855339	2.503e-08	-0.0319	0.005	1.771e-10	0.798717	1.436e-11	-0.0266	0.0034	3.752e-15	0.0588687	1.509e-16
rs3849570	3	81874802	GBE1	Combined	A	C	0.3599	24356.2	0.0014	0.0099	0.8895	22342.1	0.0148	0.0106	0.1615	46698.3	0.0086	0.0073	0.2378	101448	0.0046	0.005	0.3539	73383.6	0.013	0.0056	0.02052	174832	0.008	0.0039	0.04163	0.004	0.0046	0.3819	0.764332	0.648431	0.0134	0.005	0.007025	0.876596	0.0254959	0.0082	0.0035	0.01847	0.938649	0.0609429
rs13078960	3	85890280	CADM2	Combined	T	G	0.8065	25672.6	-0.0484	0.0119	4.522e-05	24403.5	-0.0196	0.0126	0.122	50076.1	-0.0354	0.0088	5.499e-05	110299	-0.0226	0.0061	0.0002062	77772.2	-0.0227	0.0069	0.0009396	188071	-0.0227	0.0047	1.33e-06	-0.0293	0.0054	6.83e-08	0.0449151	2.674e-07	-0.0214	0.006	0.0003769	0.823274	0.0013315	-0.0261	0.0041	1.251e-10	0.176525	2.634e-09
rs16851483	3	142758126	RASA2	Combined	T	G	0.0732	20223.9	0.0075	0.0214	0.7264	17495.9	0.0678	0.0227	0.002889	37933.7	0.0347	0.0157	0.02739	88051.7	0.0572	0.0105	4.909e-08	58419.8	0.0506	0.0118	1.755e-05	146471	0.0542	0.0081	2.332e-11	0.0456	0.0095	1.735e-06	0.0303903	3.382e-07	0.0554	0.0104	9.285e-08	0.486997	1.175e-06	0.0502	0.0072	3.254e-12	0.241822	1.647e-11
rs1516725	3	187306698	ETV5	Combined	T	C	0.1363	26063.8	-0.0581	0.0135	1.773e-05	24253.7	-0.0573	0.0147	9.639e-05	50317.5	-0.058	0.01	7.275e-09	111734	-0.0382	0.0067	1.442e-08	77708.5	-0.0231	0.0078	0.003246	189443	-0.0325	0.0053	7.184e-10	-0.0408	0.0061	1.64e-11	0.170241	8.303e-12	-0.03	0.0069	1.513e-05	0.0335308	6.253e-06	-0.0367	0.0047	5.878e-15	0.0167812	3.388e-16
rs10938397	4	44877284	GNPDA2	Combined	A	G	0.5821	26124.7	-0.029	0.0096	0.002394	24472.6	-0.0438	0.0102	1.812e-05	50597.4	-0.036	0.0071	3.423e-07	110902	-0.0344	0.0049	1.55e-12	77448.6	-0.03	0.0055	4.663e-08	188351	-0.0323	0.0037	4.469e-18	-0.032	0.0043	1.546e-13	0.602563	2.071e-13	-0.0346	0.0048	3.66e-13	0.21791	3.43e-11	-0.0329	0.0033	1.947e-23	0.623977	7.395e-23
rs17001654	4	77348592	SCARB2	Combined	C	G	0.8438	20103.9	-0.0323	0.015	0.03097	17977.9	-0.036	0.0165	0.02882	38115.9	-0.033	0.0112	0.003348	88371.9	-0.025	0.0076	0.0009498	58374.9	-0.026	0.009	0.003721	146747	-0.0255	0.006	1.892e-05	-0.0254	0.0067	0.0001633	0.651901	0.00044	-0.0301	0.0078	0.000113	0.5819	0.00142582	-0.0273	0.0053	1.978e-07	0.530816	1.558e-06
rs13107325	4	103407732	SLC39A8	Combined	T	C	0.0737	19816	0.049	0.0217	0.02369	21833	0.0785	0.0226	0.000505	41800	0.0636	0.0157	5.292e-05	87157.9	0.0333	0.0115	0.003743	75892.9	0.0574	0.0116	6.916e-07	163051	0.0449	0.0085	1.195e-07	0.0355	0.0101	0.0004274	0.506045	0.00118049	0.0607	0.0103	4.055e-09	0.39059	1.157e-08	0.0469	0.0075	3.168e-10	0.265889	2.385e-10
rs11727676	4	145878514	HHIP	Combined	T	C	0.9096	21954.9	0.0125	0.0212	0.5576	20991.9	0.0439	0.022	0.04664	43021.9	0.0279	0.0154	0.06894	99586.8	0.0363	0.0104	0.0005038	69560.9	0.0256	0.0115	0.0254	169148	0.0313	0.008	8.366e-05	0.0327	0.0093	0.0004309	0.295304	0.0019013	0.0278	0.0102	0.006224	0.445909	0.0114628	0.0306	0.007	1.306e-05	0.835383	9.189e-05
rs2112347	5	75050998	C5orf37	Combined	T	G	0.6128	26140.4	0.0236	0.0095	0.01265	24466.3	0.0156	0.0102	0.1269	50606.6	0.02	0.007	0.004133	110660	0.0226	0.0048	2.197e-06	77634.9	0.03	0.0054	3.259e-08	188294	0.0258	0.0038	6.491e-12	0.0233	0.0043	5e-08	0.922231	7.016e-07	0.0243	0.0048	4.267e-07	0.19689	6.166e-08	0.0242	0.0033	1.035e-13	0.43919	1.65e-12
rs7715256	5	153518086	GALNT10	Combined	T	G	0.574	26331.2	-0.025	0.0093	0.007215	24493.9	-0.0181	0.01	0.07181	50825.1	-0.0223	0.0069	0.001255	111861	-0.0148	0.0047	0.001685	77480.8	-0.0143	0.0054	0.007639	189342	-0.0149	0.0037	5.229e-05	-0.0155	0.0042	0.0002198	0.309088	0.00018952	-0.0135	0.0047	0.00373	0.729375	0.00583201	-0.0151	0.0033	3.58e-06	0.315569	1.623e-06
rs205262	6	34671142	C6orf106	Combined	A	G	0.694	23400	-0.022	0.0109	0.04446	24444	-0.0166	0.0111	0.1335	47844	-0.0195	0.0079	0.01317	91357.9	-0.0291	0.0056	2.532e-07	77847.9	-0.0185	0.0059	0.001897	169206	-0.0248	0.0043	6.227e-09	-0.0255	0.005	2.999e-07	0.546996	1.786e-07	-0.0183	0.0053	0.0005433	0.875766	0.00239535	-0.0223	0.0038	3.104e-09	0.531299	2.844e-09
rs2033529	6	40456631	LRFN2	Combined	A	G	0.7212	23396	-0.0023	0.0109	0.8332	24638	-0.0305	0.0109	0.005136	48034	-0.0169	0.0078	0.03028	90154.9	-0.0154	0.0058	0.007386	76958.9	-0.0127	0.0059	0.03237	167114	-0.0142	0.0043	0.0009563	-0.01	0.0051	0.04961	0.269686	0.0288042	-0.017	0.0052	0.001112	0.137279	0.00196634	-0.013	0.0038	0.0005651	0.747301	0.00040978
rs2207139	6	50953449	TFAP2B	Combined	A	G	0.8269	26204.4	-0.0606	0.0126	1.674e-06	24389.3	-0.0546	0.0134	4.413e-05	50593.7	-0.0579	0.0092	3.462e-10	111818	-0.0376	0.0063	2.861e-09	77771.1	-0.0342	0.007	1.163e-06	189589	-0.0361	0.0049	1.533e-13	-0.0392	0.0057	4.104e-12	0.0898704	1.747e-13	-0.0367	0.0063	4.359e-09	0.162941	1.627e-09	-0.038	0.0043	9.302e-19	0.0264028	4.102e-21
rs9400239	6	109084356	FOXO3	Combined	T	C	0.3467	26248.5	-0.0114	0.01	0.2566	24487.4	-0.017	0.0107	0.1113	50735.9	-0.0144	0.0074	0.05145	111812	-0.0212	0.005	2.035e-05	77755.2	-0.0093	0.0057	0.1013	189567	-0.0165	0.0039	2.001e-05	-0.0195	0.0045	1.758e-05	0.362519	6.516e-05	-0.0119	0.005	0.01727	0.511196	0.0747846	-0.0163	0.0034	2.105e-06	0.78992	1.954e-05
rs9374842	6	120227364	-	Combined	T	C	0.7512	26274.5	0.0194	0.0106	0.06826	24495.3	0.0059	0.0113	0.6041	50769.8	0.0128	0.0077	0.09893	111817	0.0171	0.0054	0.001419	77757	0.0072	0.006	0.2317	189574	0.013	0.0041	0.00172	0.017	0.0048	0.0004341	0.840749	0.00124492	0.0073	0.0053	0.1729	0.916298	0.424728	0.0132	0.0037	0.0003682	0.980583	0.00164757
rs13201877	6	137717234	IFNGR1	Combined	A	G	0.8661	25794.9	-0.037	0.0141	0.008764	23965.9	-0.0348	0.0153	0.02294	49794.8	-0.035	0.0106	0.0009211	111790	-0.0189	0.0072	0.009046	77325.9	-0.0231	0.008	0.00408	189116	-0.0205	0.0056	0.00024	-0.0207	0.0064	0.001228	0.234738	0.00101965	-0.0245	0.0071	0.0005752	0.483481	0.00116443	-0.0221	0.0048	4.908e-06	0.19927	5.28e-06
rs13191362	6	162953340	PARK2	Combined	A	G	0.8798	25669.7	0.0182	0.015	0.2251	23996.6	0.0318	0.0157	0.04328	49700.4	0.0227	0.011	0.03864	110197	0.0432	0.0074	6.781e-09	77433.5	0.0222	0.0084	0.008179	187631	0.0347	0.0058	1.678e-09	0.0384	0.0067	1.092e-08	0.12061	1.905e-08	0.0222	0.0074	0.002728	0.577022	0.00391231	0.0315	0.0051	8.621e-10	0.30581	2.008e-09
rs1167827	7	75001105	HIP1	Combined	A	G	0.4293	23192	-0.0041	0.0108	0.7079	24036	-0.0255	0.0109	0.01937	47228	-0.0154	0.0077	0.0455	86779	-0.0206	0.0057	0.0003175	76296	-0.0231	0.0057	4.396e-05	163075	-0.0218	0.0042	2.092e-07	-0.0164	0.005	0.001103	0.159906	0.00135672	-0.023	0.005	4.677e-06	0.840109	1.759e-05	-0.0199	0.0037	6.3e-08	0.43818	1.911e-07
rs2245368	7	76446079	CCDC140	Combined	T	C	0.8036	21408.9	-0.0447	0.0151	0.002991	19971.9	-0.0329	0.0156	0.03478	41380.8	-0.0384	0.0109	0.0004411	91006.8	-0.0349	0.0078	8.132e-06	64696.8	-0.0242	0.0082	0.003279	155704	-0.0305	0.0059	2.313e-07	-0.0378	0.007	6.38e-08	0.548859	5.621e-07	-0.0259	0.0073	0.0003757	0.609704	0.00138961	-0.0331	0.0052	2.715e-10	0.498387	3.177e-09
rs9641123	7	93035668	CALCR	Combined	C	G	0.4166	20540.5	0.0298	0.011	0.006807	18238.4	0.042	0.012	0.0004769	38779	0.0346	0.0082	2.502e-05	88511.1	0.0231	0.0055	2.665e-05	58827.4	0.0268	0.0064	2.987e-05	147338	0.024	0.0043	2.982e-08	0.0238	0.005	2.337e-06	0.571433	3.766e-06	0.029	0.0056	2.622e-07	0.247632	3.406e-07	0.0258	0.0038	1.402e-11	0.224494	2.34e-11
rs17405819	8	76969139	HNF4G	Combined	T	C	0.7022	26158.3	0.0307	0.0101	0.002449	24427.2	0.0216	0.0108	0.04597	50585.5	0.026	0.0075	0.0005576	111832	0.0197	0.0052	0.0001362	77765.8	0.0182	0.0058	0.001657	189598	0.0192	0.004	1.395e-06	0.0199	0.0046	1.605e-05	0.314126	7.536e-06	0.0178	0.0052	0.000551	0.774161	0.00098457	0.019	0.0035	7.316e-08	0.395707	2.439e-08
rs2033732	8	85242264	RALYL	Combined	T	C	0.2485	26167.8	-0.0121	0.0109	0.2663	24572.8	-0.0088	0.0117	0.4554	50740.6	-0.0106	0.0081	0.1872	111938	-0.0109	0.0056	0.04975	78005.6	-0.0151	0.0063	0.01571	189944	-0.0128	0.0043	0.002995	-0.0099	0.0049	0.04414	0.918922	0.0812322	-0.0147	0.0055	0.007038	0.623772	0.0426281	-0.0118	0.0038	0.00182	0.798999	0.00505805
rs4740619	9	15624326	C9orf93	Combined	T	C	0.5419	26399	0.0153	0.0092	0.09503	24680.9	0	0.0097	0.9976	51079.9	0.008	0.0068	0.2391	111684	0.0123	0.0046	0.007698	78083.3	0.0191	0.0053	0.0002957	189767	0.0152	0.0036	2.257e-05	0.0118	0.0041	0.004085	0.7619	0.00702864	0.015	0.0046	0.001199	0.0737315	0.0015131	0.0135	0.0032	2.177e-05	0.320613	6.735e-05
rs10968576	9	28404339	LINGO2	Combined	A	G	0.6952	26370.2	-0.0333	0.0102	0.001082	24681	-0.0202	0.0108	0.06258	51051.1	-0.0269	0.0075	0.0003242	112094	-0.0254	0.0051	6.084e-07	78075.8	-0.024	0.0058	3.572e-05	190170	-0.0246	0.004	5.055e-10	-0.0279	0.0046	9.346e-10	0.471746	1.992e-08	-0.0228	0.0051	7.385e-06	0.748443	3.329e-05	-0.0256	0.0035	2.802e-13	0.773907	9.852e-12
rs6477694	9	110972163	EPB41L4B	Combined	T	C	0.6246	23526	-0.0101	0.0101	0.3169	24492	-0.0111	0.0101	0.2729	48018	-0.0105	0.0072	0.1469	91838	-0.0165	0.0053	0.001875	76964	-0.0138	0.0055	0.01221	168802	-0.0153	0.004	0.0001199	-0.0162	0.0047	0.0006115	0.559523	0.00476704	-0.0131	0.0049	0.00726	0.808042	0.0234783	-0.0146	0.0035	2.74e-05	0.535536	0.00022971
rs1928295	9	119418304	TLR4	Combined	T	C	0.5549	23682	0.0194	0.0097	0.04479	24555	0.0047	0.0098	0.6286	48237	0.0118	0.007	0.08971	89894	0.0242	0.0051	2.338e-06	76689	0.0199	0.0054	0.0001946	166583	0.0221	0.0038	7.16e-09	0.0222	0.0045	7.168e-07	0.648721	1.746e-06	0.0154	0.0046	0.0009066	0.159698	0.00100246	0.0191	0.0033	9.977e-09	0.169523	1.092e-08
rs10733682	9	128500735	ZBTB43	Combined	A	G	0.467	23457	0.0304	0.0102	0.002929	23736	0.0225	0.0105	0.03214	47193	0.0261	0.0074	0.000404	89605.9	0.0161	0.0054	0.002818	76664	0.0115	0.0055	0.03749	166270	0.0134	0.0039	0.0006996	0.0179	0.0047	0.0001502	0.197442	0.00013831	0.0136	0.0048	0.004704	0.337247	0.0113122	0.0156	0.0035	8.939e-06	0.107142	5.435e-06
rs7899106	10	87400884	GRID1	Combined	A	G	0.9366	24367.8	-0.0473	0.0209	0.0237	22576.8	-0.0544	0.0236	0.02106	47430.7	-0.0517	0.0157	0.0009615	110127	-0.0373	0.0102	0.0002745	77116.8	-0.0199	0.0125	0.112	187510	-0.0304	0.0082	0.0001987	-0.0384	0.0092	2.982e-05	0.655285	9.637e-05	-0.0266	0.0109	0.0145	0.181506	0.0197631	-0.0337	0.0072	3.209e-06	0.202054	4.579e-06
rs17094222	10	102385430	PAX2	Combined	T	C	0.7965	25980.8	-0.0287	0.0118	0.01489	24039.8	-0.0251	0.0127	0.04905	50020.6	-0.0275	0.0088	0.001714	111745	-0.0141	0.006	0.0182	77235.7	-0.0265	0.0068	9.062e-05	188980	-0.0192	0.0047	4.05e-05	-0.017	0.0054	0.001611	0.25172	0.00328281	-0.0241	0.0059	4.858e-05	0.919919	7.145e-05	-0.0197	0.0041	1.964e-06	0.377082	1.802e-06
rs11191560	10	104859028	NT5C2	Combined	T	C	0.9015	25291.7	-0.0407	0.0162	0.01193	23725.7	-0.0371	0.017	0.02964	49168.4	-0.039	0.0119	0.001048	111876	-0.0371	0.0082	6.984e-06	77801.7	-0.0182	0.009	0.04231	189677	-0.0288	0.0062	3.673e-06	-0.0337	0.0074	5.195e-06	0.836769	1.529e-06	-0.0218	0.0079	0.005736	0.309515	0.011962	-0.028	0.0056	4.781e-07	0.420045	9.598e-08
rs7903146	10	114748339	TCF7L2	Combined	T	C	0.2894	23533	0.0103	0.0109	0.3481	24507	-0.0087	0.011	0.4315	48039.9	0.001	0.0078	0.8999	90185.6	-0.0197	0.0057	0.0005491	78078.7	-0.0341	0.0059	6.753e-09	168264	-0.0264	0.0043	6.537e-10	-0.0137	0.0051	0.007448	0.0112024	0.00163041	-0.0273	0.0052	1.241e-07	0.0352787	4.078e-08	-0.0195	0.0037	1.318e-07	0.00107646	6.476e-09
rs4256980	11	8630515	TRIM66	Combined	C	G	0.3733	26334.1	-0.0084	0.0095	0.3734	24490.9	-0.0261	0.0101	0.009703	50825.1	-0.0173	0.007	0.01318	111628	-0.0198	0.0048	3.173e-05	77749.5	-0.01	0.0054	0.06554	189377	-0.0158	0.0037	2.642e-05	-0.0168	0.0043	7.894e-05	0.265746	0.00013656	-0.0137	0.0048	0.004131	0.145888	0.00638621	-0.0157	0.0032	1.246e-06	0.840649	5.175e-06
rs11030104	11	27641093	BDNF	Combined	A	G	0.7872	22994	0.0595	0.0125	1.754e-06	24555	0.0554	0.0123	6.935e-06	47549	0.0576	0.0088	5.955e-11	91702	0.041	0.0065	2.877e-10	76527	0.034	0.0065	1.805e-07	168229	0.0383	0.0048	1.012e-15	0.0426	0.0057	1.002e-13	0.17215	2.756e-14	0.0375	0.0057	5.419e-11	0.111628	4.503e-11	0.0403	0.0042	4.854e-22	0.0407874	7.441e-24
rs2176598	11	43820854	HSD17B12	Combined	T	C	0.263	26250.5	0.0118	0.0104	0.2568	24679.4	0.0374	0.0111	0.0007729	50929.8	0.0238	0.0077	0.001965	112025	0.0069	0.0053	0.1873	78078	0.0201	0.0061	0.0009585	190103	0.0122	0.0041	0.003034	0.0066	0.0047	0.1584	0.662632	0.225118	0.0234	0.0053	9.508e-06	0.157442	1.504e-05	0.0138	0.0036	0.0001297	0.158061	0.00010064
rs3817334	11	47607569	MTCH2	Combined	T	C	0.3933	26234.2	0.0298	0.0095	0.001656	24493	0.0297	0.01	0.003055	50727.2	0.0297	0.0069	1.495e-05	111830	0.0191	0.0048	6.034e-05	77464	0.0245	0.0054	5.783e-06	189294	0.0212	0.0037	1.33e-08	0.02	0.0042	2.382e-06	0.296219	2.661e-06	0.0254	0.0048	9.842e-08	0.635917	4.118e-07	0.0223	0.0033	1.105e-11	0.248997	7.046e-12
rs12286929	11	114527614	FAM55B	Combined	A	G	0.4783	26071.4	-0.0129	0.0092	0.1597	24071.2	-0.0118	0.01	0.2396	50142.6	-0.0119	0.0068	0.08147	110541	-0.02	0.0046	1.63e-05	77169.2	-0.02	0.0053	0.0001687	187710	-0.02	0.0036	3.465e-08	-0.0175	0.0042	3.147e-05	0.473332	2.939e-05	-0.0173	0.0047	0.0002102	0.453629	0.00040316	-0.0175	0.0032	4.04e-08	0.263845	4.294e-08
rs7138803	12	48533735	FAIM2	Combined	A	G	0.3705	23512	0.0438	0.0104	2.734e-05	24500	0.0287	0.0104	0.005888	48012	0.0364	0.0075	1.005e-06	90109	0.0286	0.0056	2.72e-07	77802	0.0257	0.0056	3.929e-06	167911	0.0269	0.0041	4.095e-11	0.0301	0.0049	7.043e-10	0.180531	3.052e-10	0.027	0.0049	2.825e-08	0.792725	5.927e-07	0.029	0.0036	4.477e-16	0.237615	3.449e-15
rs11057405	12	121347850	CLIP1	Combined	A	G	0.0965	21955	-0.0597	0.0183	0.001071	23609	-0.0183	0.0187	0.3268	45715	-0.0399	0.0131	0.002327	84731.9	-0.0271	0.0098	0.005597	75473.9	-0.0177	0.0099	0.07516	160206	-0.0235	0.0072	0.001104	-0.0349	0.0085	4.413e-05	0.102257	0.00010678	-0.0165	0.0088	0.06051	0.976602	0.125294	-0.0265	0.0063	2.275e-05	0.243624	4.702e-05
rs12016871	13	26915782	MTIF3	Combined	T	C	0.1937	19603.7	0.0427	0.0135	0.001534	17415.7	0.0407	0.0148	0.005846	37019.4	0.0414	0.01	3.744e-05	83385.3	0.0216	0.0069	0.001729	55923.5	0.017	0.0082	0.039	139309	0.0198	0.0054	0.0002698	0.0237	0.0062	0.0001411	0.148035	5.008e-05	0.0224	0.0071	0.001682	0.147057	0.00265777	0.0231	0.0047	8.231e-07	0.043525	2.284e-07
rs12429545	13	53000207	OLFM4	Combined	A	G	0.1374	23199	0.0502	0.0149	0.0007542	24113	0.0054	0.015	0.7208	47346	0.0279	0.0106	0.008736	91706.9	0.0293	0.0078	0.0001861	76486.9	0.0333	0.0078	2.055e-05	168194	0.0313	0.0058	6.417e-08	0.0329	0.0069	1.91e-06	0.196235	2.959e-06	0.0257	0.0069	0.0001893	0.0879748	0.00010329	0.0296	0.005	4.191e-09	0.76494	1.485e-08
rs9540493	13	65103705	STARP1	Combined	A	G	0.469	26051.8	0.0207	0.0098	0.0345	24527.8	0.0075	0.0103	0.4677	50579.6	0.0139	0.0072	0.05298	111625	0.0208	0.0049	2.495e-05	77780.8	0.0162	0.0056	0.00386	189405	0.0192	0.0039	6.531e-07	0.0206	0.0044	2.987e-06	0.992435	1.313e-05	0.0148	0.005	0.002715	0.442544	0.0116854	0.0184	0.0034	7.673e-08	0.491749	8.467e-07
rs1441264	13	78478920	RBM26	Combined	A	G	0.6192	22062	0.0186	0.0104	0.07341	22926	0.0356	0.0106	0.0007793	44988	0.0264	0.0074	0.0003986	85492.9	0.0166	0.0054	0.002219	72944.9	0.0128	0.0056	0.02364	158438	0.0145	0.0041	0.0004043	0.0154	0.0048	0.001474	0.859149	0.00179229	0.017	0.0049	0.0005681	0.0491888	0.00026074	0.016	0.0036	9.389e-06	0.134827	3.314e-06
rs10132280	14	24998019	NOVA1	Combined	A	C	0.3316	25957.9	-0.0247	0.0102	0.01545	24378.8	-0.0218	0.0109	0.04586	50336.7	-0.0238	0.0076	0.001661	111568	-0.0164	0.0051	0.001385	77525.8	-0.0208	0.0059	0.0003997	189094	-0.018	0.004	8.777e-06	-0.0168	0.0046	0.0002668	0.449602	0.00030284	-0.0206	0.0052	8.128e-05	0.933467	0.00027075	-0.0183	0.0035	2.237e-07	0.473606	2.973e-07
rs12885454	14	28806589	PRKD1	Combined	A	C	0.3494	26231.4	-0.0282	0.0099	0.004555	24454.2	-0.0094	0.0105	0.3708	50685.6	-0.0189	0.0073	0.009466	111799	-0.0152	0.0049	0.002018	77725.2	-0.0202	0.0056	0.0003002	189524	-0.017	0.0039	1.06e-05	-0.0167	0.0045	0.0001849	0.221605	0.00014079	-0.0169	0.005	0.0006406	0.347832	0.00100129	-0.0165	0.0034	1.249e-06	0.807438	2.621e-06
rs11847697	14	29584863	PRKD1	Combined	T	C	0.1402	22551	0.03	0.0211	0.1548	20465	-0.0155	0.0242	0.5213	43336	0.0055	0.0159	0.7298	103515	0.0323	0.0097	0.0008745	72098	0.0183	0.0126	0.1477	175801	0.0272	0.0079	0.0006108	0.0303	0.0088	0.000561	0.918218	0.00142317	0.0072	0.011	0.5145	0.200238	0.283704	0.0227	0.0071	0.001357	0.195576	0.00251098
rs7141420	14	78969207	NRXN3	Combined	T	C	0.5299	26037.4	0.0366	0.0092	6.529e-05	24362.3	-0.0023	0.0099	0.8189	50399.7	0.0181	0.0068	0.00783	110310	0.0263	0.0046	1.191e-08	77079.3	0.0206	0.0053	9.981e-05	187389	0.0237	0.0036	4.387e-11	0.0278	0.0042	2.584e-11	0.298222	2.918e-11	0.0144	0.0046	0.001994	0.0348896	0.00051027	0.022	0.0032	4.542e-12	0.439826	1.123e-11
rs3736485	15	49535902	DMXL2	Combined	A	G	0.4757	25979.4	0.0253	0.0093	0.006598	24409.4	0.0114	0.0099	0.2475	50388.8	0.0184	0.0068	0.007118	111567	0.0131	0.0046	0.004722	77540	0.0167	0.0054	0.001851	189107	0.0147	0.0036	4.696e-05	0.0138	0.0042	0.0009817	0.222012	0.00042841	0.0163	0.0047	0.000466	0.626702	0.00431759	0.0151	0.0032	2.117e-06	0.609776	6.158e-06
rs16951275	15	65864222	MAP2K5	Combined	T	C	0.7478	26221.5	0.0237	0.0108	0.0286	24471.4	0.0157	0.0116	0.1785	50692.9	0.0193	0.008	0.01565	111811	0.0341	0.0053	1.277e-10	77761.1	0.0241	0.0062	0.00011	189572	0.0301	0.0042	9.507e-13	0.0322	0.0048	2.026e-11	0.369374	9.232e-11	0.0222	0.0054	4.72e-05	0.508836	0.00020952	0.0281	0.0037	5.07e-14	0.204706	3.83e-13
rs7164727	15	70881044	ADPGK	Combined	T	C	0.6483	25947.8	0.0283	0.0099	0.004197	24185.7	0.0111	0.0106	0.2957	50133.5	0.0203	0.0073	0.005509	110211	0.0169	0.0049	0.0006478	76792.6	0.0186	0.0057	0.001029	187004	0.0174	0.0038	5.815e-06	0.0187	0.0044	2.541e-05	0.283793	4.39e-05	0.0171	0.005	0.0007146	0.51911	0.00281616	0.0179	0.0034	1.738e-07	0.708572	5.86e-07
rs758747	16	3567359	NLRC3	Combined	T	C	0.3091	21538	0.0142	0.0117	0.225	22548	0.0286	0.0119	0.01666	44086	0.0218	0.0084	0.008985	86010.9	0.0143	0.0059	0.01591	73425	0.0103	0.0062	0.09806	159436	0.0126	0.0045	0.004632	0.0128	0.0054	0.01647	0.993673	0.0253815	0.0132	0.0055	0.01669	0.158507	0.0140096	0.0134	0.004	0.000768	0.305315	0.00068395
rs12446632	16	19842890	GPR139	Combined	A	G	0.1334	22682	-0.0507	0.0148	0.0006194	24050	-0.0504	0.0149	0.0007063	46765.9	-0.0501	0.0106	2.263e-06	85598.8	-0.0235	0.0079	0.002732	77363.8	-0.0375	0.0081	3.198e-06	162963	-0.0297	0.0058	3.497e-07	-0.025	0.007	0.0003247	0.0916321	3.39e-05	-0.0423	0.007	1.59e-09	0.431214	7.265e-08	-0.0328	0.0051	1.334e-10	0.0728131	2.853e-11
rs2650492	16	28240912	SBK1	Combined	A	G	0.2933	22402	0.0326	0.0117	0.005222	23604	0.0119	0.0117	0.3089	46006	0.0229	0.0084	0.00629	86506.9	0.0155	0.0063	0.01323	73611	0.0272	0.0063	1.757e-05	160118	0.0215	0.0046	2.862e-06	0.0198	0.0056	0.0004214	0.180531	0.00099937	0.0238	0.0056	2.205e-05	0.233559	5.341e-05	0.0225	0.004	2.599e-08	0.876555	4.39e-07
rs3888190	16	28796987	ATP2A1	Combined	A	C	0.3835	26130.1	0.027	0.0095	0.004309	23886.9	0.0278	0.0102	0.006545	50017	0.0283	0.007	4.898e-05	110503	0.0247	0.0048	2.161e-07	75076.5	0.0355	0.0055	1.391e-10	185579	0.0294	0.0037	4.301e-15	0.0262	0.0042	6.247e-10	0.822341	3.133e-08	0.0319	0.0049	6.459e-11	0.491781	2.19e-11	0.029	0.0033	1.653e-18	0.88278	5.502e-18
rs4787491	16	29922838	CCDC95	Combined	A	G	0.4825	23982.5	-0.0217	0.0096	0.02418	21939.3	-0.0194	0.0104	0.06352	45921.8	-0.0208	0.0071	0.003574	103324	-0.0187	0.0049	0.0001259	71504.1	-0.0209	0.0056	0.000186	174828	-0.0193	0.0038	3.043e-07	-0.0198	0.0044	5.642e-06	0.772361	5.344e-05	-0.0212	0.0049	1.463e-05	0.895469	0.00016588	-0.0201	0.0033	1.822e-09	0.843222	3.427e-08
rs9925964	16	31037396	MYST1	Combined	A	G	0.6332	24644.1	0.0173	0.0099	0.08	23320.9	0.0267	0.0105	0.01078	47965	0.0228	0.0073	0.001838	106992	0.0186	0.0049	0.0001458	69829.5	0.0195	0.0058	0.0007501	176821	0.0183	0.0039	2.431e-06	0.0177	0.0045	8.947e-05	0.902719	0.00016145	0.0203	0.0051	6.62e-05	0.534395	0.00013848	0.0185	0.0034	5.324e-08	0.563764	1.261e-07
rs2080454	16	47620091	CBLN1	Combined	A	C	0.5886	26375.2	-0.0236	0.0095	0.01289	24679	-0.0249	0.01	0.01273	51054.2	-0.0237	0.0069	0.0006235	112086	-0.0112	0.0047	0.01731	78092.9	-0.0127	0.0055	0.02097	190178	-0.0121	0.0037	0.001122	-0.0136	0.0043	0.001451	0.224352	0.00267196	-0.0152	0.0048	0.00141	0.268537	0.00313226	-0.0144	0.0033	1.053e-05	0.115668	1.306e-05
rs1558902	16	52361075	FTO	Combined	A	T	0.4028	25685.8	0.0938	0.0097	3.685e-22	24419.9	0.0948	0.0101	8.744e-21	50105.7	0.0936	0.0072	7.82e-39	107859	0.0685	0.0049	3.835e-44	77448.4	0.0771	0.0055	2.771e-45	185308	0.072	0.0038	1.422e-79	0.0707	0.0044	5.101e-59	0.0155609	1.809e-63	0.0806	0.0047	6.753e-65	0.111229	1.577e-62	0.075	0.0034	3.04e-110	0.00486781	2.22e-115
rs9914578	17	1951886	SMG6	Combined	C	G	0.7526	26260.7	-0.0048	0.0111	0.668	24490.6	-0.0231	0.012	0.05376	50751.3	-0.0132	0.0082	0.1079	111804	-0.0132	0.0055	0.01644	77145.3	-0.004	0.0064	0.5351	188949	-0.0098	0.0044	0.02519	-0.0115	0.005	0.02264	0.481271	0.0511241	-0.0081	0.0056	0.1503	0.146292	0.128977	-0.0102	0.0039	0.008883	0.698043	0.0229135
rs1000940	17	5223976	RABEP1	Combined	A	G	0.6889	23582	-0.0074	0.0109	0.4984	24350	-0.0166	0.011	0.133	47932	-0.0109	0.0078	0.1625	91654.9	-0.0207	0.0057	0.0002926	76370.9	-0.0154	0.0059	0.009313	168026	-0.0183	0.0043	1.878e-05	-0.0156	0.0051	0.002033	0.260828	0.00108667	-0.0139	0.0052	0.007893	0.920776	0.0106184	-0.0148	0.0037	5.853e-05	0.377199	4.395e-05
rs12940622	17	76230166	KIAA1303	Combined	A	G	0.4324	26385.3	-0.015	0.0093	0.1061	24631.1	-0.0173	0.01	0.08336	51016.4	-0.0166	0.0068	0.01473	112069	-0.0125	0.0047	0.007549	78087.7	-0.0258	0.0054	1.644e-06	190157	-0.0182	0.0036	4.948e-07	-0.013	0.0042	0.001814	0.80313	0.00792767	-0.0232	0.0047	6.543e-07	0.439019	2.473e-06	-0.0178	0.0032	2.246e-08	0.825318	1.432e-07
rs1808579	18	19358886	C18orf8	Combined	T	C	0.4656	23220	-0.0242	0.0098	0.0135	24151	-0.0145	0.01	0.1476	47371	-0.019	0.0071	0.007005	91137	-0.0209	0.0051	4.339e-05	76667	-0.0071	0.0053	0.1813	167804	-0.0146	0.0038	0.0001334	-0.0216	0.0045	1.456e-06	0.756106	1.069e-05	-0.0081	0.0046	0.08006	0.49887	0.142481	-0.0152	0.0034	7.9e-06	0.561823	1.736e-05
rs7243357	18	55034299	GRP	Combined	T	G	0.8196	26196.6	0.0006	0.0124	0.9627	24557.5	0.0349	0.0131	0.007558	50754.1	0.018	0.009	0.04614	112000	0.0234	0.0062	0.0001661	78096.4	0.0298	0.0069	1.531e-05	190097	0.026	0.0048	5.678e-08	0.0182	0.0055	0.001001	0.0875526	0.00080599	0.0297	0.0061	1.036e-06	0.721674	2.561e-06	0.0232	0.0042	3.547e-08	0.405036	5.758e-08
rs6567160	18	55980115	MC4R	Combined	T	C	0.7603	26296.6	-0.056	0.0108	2.133e-07	24626.5	-0.0666	0.0114	5.438e-09	50923.1	-0.0611	0.008	1.591e-14	112000	-0.0548	0.0055	1.666e-23	78063.2	-0.0634	0.0061	4.314e-25	190063	-0.0582	0.0042	9.04e-43	-0.0542	0.0049	1.244e-28	0.918042	4.024e-28	-0.0635	0.0054	1.105e-31	0.797925	1.354e-31	-0.0579	0.0037	3.191e-54	0.733442	4.333e-55
rs17724992	19	18315825	PGPEP1	Combined	A	G	0.7369	25632.9	0.0214	0.0109	0.04892	23639.9	0.0246	0.0116	0.03389	49272.8	0.0243	0.008	0.002482	109345	0.0163	0.0055	0.002955	73923.9	0.0173	0.0062	0.005175	183269	0.0168	0.0042	7.382e-05	0.0155	0.005	0.001689	0.664261	0.00180202	0.0195	0.0055	0.0003571	0.565875	0.00215145	0.0174	0.0038	4.662e-06	0.378462	3.328e-06
rs29941	19	39001372	KCTD15	Combined	A	G	0.3247	23377	-0.0356	0.0105	0.0007121	24233	-0.0143	0.0105	0.1742	47610	-0.0253	0.0074	0.0006708	89390.9	-0.0188	0.0055	0.0006817	77539.9	-0.0209	0.0057	0.000227	166931	-0.0201	0.0041	8.141e-07	-0.0208	0.0049	1.879e-05	0.140488	9.261e-06	-0.0187	0.0049	0.0001559	0.56757	0.00047623	-0.0202	0.0036	1.472e-08	0.513483	1.749e-08
rs2075650	19	50087459	TOMM40	Combined	A	G	0.8558	20731	0.0243	0.0153	0.1115	22099	-0.0005	0.0151	0.9738	43086	0.0118	0.0108	0.2743	82661	0.0323	0.0079	4.356e-05	72488	0.0277	0.0081	0.0005886	155149	0.0295	0.0058	4.356e-07	0.028	0.007	5.924e-05	0.629092	6.641e-05	0.0198	0.0071	0.005461	0.0886499	0.00288594	0.0234	0.0052	5.72e-06	0.125219	1.328e-06
rs2287019	19	50894012	QPCTL	Combined	T	C	0.1869	21568	-0.0264	0.014	0.0587	23739	-0.0392	0.0139	0.00471	45307	-0.0331	0.0099	0.0008429	79822	-0.0225	0.0074	0.00256	73985	-0.0268	0.0073	0.0002423	153807	-0.0247	0.0054	4.718e-06	-0.0245	0.0065	0.0001857	0.797812	0.00166089	-0.0302	0.0065	3.083e-06	0.414081	2.22e-05	-0.0276	0.0048	6.695e-09	0.428698	1.07e-07
rs3810291	19	52260843	ZC3H4	Combined	A	G	0.6246	25443.9	0.0495	0.0105	2.407e-06	23736.9	0.024	0.0111	0.03096	49180.7	0.0371	0.0077	1.437e-06	107501	0.0269	0.0053	3.834e-07	76770.8	0.0218	0.0059	0.0002257	184272	0.0247	0.0041	1.54e-09	0.0292	0.0048	1.059e-09	0.0458759	3.804e-11	0.0221	0.0053	2.806e-05	0.856349	0.00010478	0.0259	0.0036	1.223e-12	0.131305	1.197e-13
rs2836754	21	39213610	FLJ45139	Combined	T	C	0.409	26284.9	-0.015	0.0096	0.1187	24675.8	-0.0051	0.0101	0.6142	50960.7	-0.0106	0.0071	0.1343	111934	-0.0119	0.0049	0.01455	78065.8	-0.0187	0.0055	0.0006601	190000	-0.0149	0.0037	5.355e-05	-0.013	0.0043	0.002354	0.764993	0.0154572	-0.0157	0.0048	0.001225	0.221041	0.00271901	-0.0142	0.0033	1.304e-05	0.56887	9.875e-05
rs492400	2	219057996	USP37	MEN	T	C	0.5725	25200.3	-0.0084	0.0096	0.38	24138.2	-0.0136	0.01	0.177	49338.5	-0.0108	0.007	0.126	104627	-0.0053	0.0049	0.2726	75406.7	-0.0114	0.0055	0.03631	180034	-0.0077	0.0038	0.04234	-0.0055	0.0043	0.2091	0.764993	0.379927	-0.0115	0.0048	0.01693	0.841855	0.0462868	-0.008	0.0033	0.01478	0.679273	0.0390395
rs2176040	2	226801046	IRS1	MEN	A	G	0.3557	25695.1	-0.0075	0.0096	0.4351	24015.9	0.0218	0.0103	0.03407	49711.1	0.0063	0.0071	0.3792	108455	0.0128	0.0049	0.009097	75474.5	0.0282	0.0056	4.419e-07	183930	0.0191	0.0038	5.225e-07	0.0074	0.0044	0.09238	0.0502869	0.0243047	0.0253	0.0049	1.918e-07	0.572145	3.317e-07	0.0148	0.0034	1.143e-05	0.0914749	2.203e-06
rs16907751	8	81538012	ZBTB10	MEN	T	C	0.0779	22349.9	-0.0328	0.0217	0.132	20998.9	-0.0598	0.0223	0.007316	43912.8	-0.0459	0.0156	0.003173	106742	-0.0385	0.0105	0.0002502	73458.9	-0.0194	0.0115	0.09118	180389	-0.0299	0.008	0.0001964	-0.0329	0.0094	0.00046	0.806119	0.00038411	-0.029	0.0101	0.004286	0.0960156	0.00661484	-0.0314	0.0071	1.061e-05	0.333279	1.221e-05
rs6465468	7	95007450	ASB4	WOMEN	T	G	0.2957	25476.9	0.0358	0.0106	0.0007364	23648.8	0.0136	0.0115	0.2378	49125.7	0.0256	0.0079	0.001153	108959	0.0223	0.0054	3.612e-05	75278.8	0.0084	0.0062	0.1789	184237	0.0169	0.0043	6.962e-05	0.0237	0.0048	6.411e-07	0.238239	6.605e-07	0.0091	0.0055	0.09842	0.680484	0.198478	0.0183	0.0037	7.96e-07	0.304127	2.32e-06
rs7239883	18	38401669	RIT2	WOMEN	A	G	0.608	23513	-0.0103	0.0099	0.2985	24671	-0.0133	0.0102	0.1934	48184	-0.0118	0.0071	0.0968	90084	-0.0208	0.0053	8.252e-05	77740	-0.0036	0.0055	0.5071	167824	-0.0124	0.0039	0.001605	-0.0177	0.0046	0.0001365	0.330602	0.00026331	-0.0074	0.0048	0.1274	0.386465	0.344962	-0.0125	0.0034	0.0002622	0.937259	0.00160337
rs6091540	20	50521269	ZFP64	WOMEN	T	C	0.2731	26253.3	-0.0274	0.0106	0.00997	24492.2	-0.0056	0.0114	0.6209	50745.5	-0.0171	0.0078	0.0273	111750	-0.0202	0.0053	0.000138	77751.8	-0.0178	0.0061	0.003546	189502	-0.0192	0.0042	3.812e-06	-0.0196	0.0048	3.824e-05	0.527958	2.482e-05	-0.0144	0.0053	0.006538	0.329001	0.0125491	-0.0177	0.0036	1.245e-06	0.801236	2.621e-06
KNOWN WCadjBMI LOCI
rs9435732	1	17180745	MFAP2	C	T	C	0.2658	22085.7	-0.0485	0.0113	1.723e-05	20803.6	-0.0507	0.0116	1.281e-05	42889.3	-0.0496	0.0082	1.414e-09	95615.4	-0.0239	0.0056	1.839e-05	67932.6	-0.0385	0.0065	3.062e-09	163548	-0.0301	0.0043	3.658e-12	-0.027	0.005	5.083e-08	0.0444908	1.108e-08	-0.038	0.0056	1.006e-11	0.343926	1.713e-12	-0.0318	0.0039	2.542e-16	0.0270141	2.599e-19
rs7536458	1	118666125	SPAG17	C	T	G	0.748	19788	0.0356	0.0121	0.00338	20836	0.0367	0.0119	0.002027	40624	0.0357	0.0086	3.57e-05	78590.9	0.0319	0.0062	3.031e-07	67169.9	0.0388	0.0066	3.541e-09	145761	0.0348	0.0046	6.034e-14	0.0321	0.0056	1.241e-08	0.779078	2.354e-08	0.0355	0.0057	5.004e-10	0.87354	2.692e-10	0.0333	0.0042	1.946e-15	0.922768	6.764e-17
rs10923712	1	119306957	TBX15-WARS2	C	A	G	0.6025	21645.3	0.0374	0.0102	0.0002372	20767.2	0.03	0.0105	0.004269	42412.5	0.0327	0.0075	1.273e-05	92541.4	0.0404	0.0051	1.276e-15	67712.7	0.0374	0.0059	1.819e-10	160254	0.0389	0.004	8.013e-23	0.0388	0.0045	9.219e-18	0.786355	2.847e-17	0.034	0.0051	1.743e-11	0.526201	3.175e-11	0.0366	0.0035	1.761e-25	0.44353	2.164e-25
rs11205277	1	148159496	SF3B4	C	A	G	0.596	17731	-0.0168	0.0122	0.1669	19048	-0.0444	0.0116	0.0001246	36779	-0.0304	0.0084	0.0003173	71637	-0.0329	0.0063	1.884e-07	63789	-0.0325	0.0063	2.978e-07	135426	-0.032	0.0046	4.484e-12	-0.0284	0.0056	4.253e-07	0.226723	4.637e-07	-0.0354	0.0055	1.755e-10	0.352667	1.096e-09	-0.0311	0.0041	2.75e-14	0.860581	4.441e-14
rs2274432	1	182287568	TSEN15	C	A	G	0.3486	21593	0.034	0.0107	0.001422	20527	0.0316	0.011	0.004068	42120	0.0323	0.0078	3.187e-05	92010.9	0.0317	0.0054	3.632e-09	66966.9	0.0275	0.0062	8.178e-06	158978	0.03	0.0042	6.477e-13	0.0296	0.0047	4.517e-10	0.843237	2.11e-10	0.0265	0.0053	4.89e-07	0.737644	8.628e-07	0.0283	0.0037	2.499e-14	0.784998	1.575e-15
rs12048049	1	216663920	TGFB2	C	C	G	0.6885	22183.2	-0.006	0.0108	0.5777	20816.1	-0.0378	0.0112	0.0007495	42999.3	-0.0219	0.0079	0.005446	96442.4	-0.0218	0.0053	3.531e-05	68015.7	-0.0286	0.0062	3.936e-06	164458	-0.0243	0.0041	2.116e-09	-0.0193	0.0048	4.982e-05	0.176148	0.00018163	-0.0303	0.0053	1.171e-08	0.458587	8.052e-08	-0.0239	0.0037	1.165e-10	0.777148	5.052e-10
rs12127195	1	219376040	HLX	C	A	G	0.3148	22121.8	0.0109	0.0108	0.3107	20810.7	0.0287	0.011	0.009516	42932.5	0.0193	0.0078	0.01342	96362.1	0.0174	0.0052	0.0008066	68004.3	0.0185	0.0062	0.002857	164366	0.0179	0.0041	1.126e-05	0.0154	0.0048	0.001184	0.576622	0.00222572	0.0214	0.0053	5.471e-05	0.404646	0.00038764	0.0181	0.0037	1.094e-06	0.867505	3.401e-06
rs12991495	2	25340274	DNMT3A	C	T	C	0.6973	21337.9	0.0196	0.0118	0.09634	20271.9	0.0609	0.0117	2.071e-07	41609.8	0.039	0.0084	3.809e-06	92773.8	0.0228	0.0058	9.417e-05	65631.9	0.0279	0.0067	3.117e-05	158406	0.0245	0.0046	7.477e-08	0.0212	0.0052	4.778e-05	0.802062	0.000111	0.0319	0.0057	2.195e-08	0.0115467	2.246e-10	0.0253	0.004	2.945e-10	0.111454	1.443e-11
rs6715793	2	33232767	LTBP1	C	T	C	0.4858	21339.7	0.0179	0.0104	0.0864	19986.6	0.0212	0.0107	0.04699	41326.3	0.0199	0.0076	0.008731	92859.4	0.0161	0.0051	0.001594	65736.5	0.0239	0.006	6.516e-05	158596	0.019	0.0039	1.373e-06	0.0161	0.0046	0.0004075	0.872839	0.00155843	0.0225	0.0051	9.616e-06	0.820393	5.036e-05	0.0185	0.0036	2.317e-07	0.91197	2.277e-07
rs3791679	2	55950396	EFEMP1	C	A	G	0.7555	19096	0.045	0.0127	0.0003975	20328	0.0469	0.0122	0.0001175	39423.9	0.0468	0.0089	1.499e-07	75215.6	0.0271	0.0067	4.839e-05	64778.7	0.0422	0.0069	9.312e-10	139994	0.0344	0.0049	2.122e-12	0.0294	0.0059	5.539e-07	0.198555	5.262e-07	0.0409	0.0058	2.365e-12	0.729374	4.662e-12	0.0354	0.0044	5.004e-16	0.199386	1.965e-17
rs2052670	2	66071985	KRT18P33	C	A	G	0.6326	21538.4	-0.0119	0.0106	0.2638	20302.3	-0.0122	0.0109	0.2612	41840.7	-0.0118	0.0077	0.1265	93037.6	-0.0148	0.0053	0.004953	65756.9	-0.0146	0.0061	0.017	158794	-0.015	0.0041	0.0002685	-0.0154	0.0047	0.001174	0.800945	0.0107908	-0.0145	0.0052	0.005824	0.842891	0.0304807	-0.015	0.0037	4.325e-05	0.699993	0.00038331
rs2124969	2	160697732	ITGB6	C	T	C	0.5986	21438.5	-0.0058	0.0104	0.5784	20188.3	-0.0088	0.0108	0.4157	41626.8	-0.0074	0.0075	0.3244	93061.5	-0.0161	0.0051	0.001715	65738.9	-0.0174	0.0061	0.004237	158800	-0.0168	0.004	3.142e-05	-0.0145	0.0046	0.001499	0.359739	0.00586706	-0.0155	0.0052	0.002719	0.474419	0.0122746	-0.0147	0.0036	3.612e-05	0.245346	9.081e-05
rs6437061	2	232893296	DIS3L2	C	A	C	0.57	19275	0.0009	0.0113	0.9385	20106	0.0232	0.0109	0.0335	39381	0.0104	0.0079	0.1903	73642.9	0.0108	0.0059	0.06945	65047.9	0.0279	0.0061	4.123e-06	138691	0.0187	0.0044	2.07e-05	0.0082	0.0052	0.1163	0.423241	0.186644	0.0257	0.0053	9.927e-07	0.697916	2.976e-06	0.0164	0.0039	2.219e-05	0.33434	5.029e-05
rs12489828	3	52542054	NT5DC2	C	T	G	0.5401	20419.4	-0.03	0.0103	0.003646	19149.2	-0.0293	0.0106	0.005646	39568.6	-0.0288	0.0076	0.0001442	90616.9	-0.0219	0.0051	1.499e-05	59397.1	-0.0066	0.0062	0.2887	150014	-0.016	0.004	6.126e-05	-0.0229	0.0045	3.783e-07	0.467843	1.425e-06	-0.0124	0.0053	0.01901	0.0563698	0.0124397	-0.0179	0.0036	6.937e-07	0.117571	2.555e-07
rs9860730	3	64676186	ADAMTS9	C	A	G	0.6495	22146.9	0.0418	0.0109	0.000124	20789.8	0.0168	0.0113	0.1363	42936.7	0.0294	0.008	0.000233	96409.7	0.0321	0.0054	2.285e-09	68020.8	-0.0135	0.0062	0.03037	164431	0.0129	0.0042	0.002205	0.0344	0.0048	5.158e-13	0.411382	1.36e-11	-0.0091	0.0054	0.08959	0.0153466	0.0309385	0.0152	0.0038	5.177e-05	0.0551779	1.044e-05
rs12330322	3	72538045	RYBP	C	T	C	0.2274	19981	-0.0195	0.0124	0.1157	20905	-0.0129	0.0122	0.2905	40885.9	-0.0162	0.0088	0.0657	76938.7	-0.0156	0.0064	0.01455	67166.8	-0.0271	0.007	0.0001029	144105	-0.0205	0.0048	2.314e-05	-0.0167	0.0058	0.003616	0.773247	0.0148879	-0.0251	0.0059	2.184e-05	0.297502	0.00031815	-0.0201	0.0042	2.234e-06	0.652044	2.011e-05
rs6772896	3	135686037	ANAPC13-CEP63	C	T	C	0.6799	22147.4	0.0195	0.0105	0.06345	20816.3	0.0177	0.0109	0.1056	42963.8	0.0187	0.0077	0.01576	96407.7	0.0253	0.0051	8.628e-07	68022	0.0321	0.0062	1.913e-07	164430	0.0283	0.004	1.813e-12	0.0231	0.0046	5.825e-07	0.608884	8.076e-07	0.0299	0.0053	1.56e-08	0.23608	4.042e-07	0.026	0.0037	1.151e-12	0.245497	7.077e-13
rs7621331	3	137244617	PPP2R3A	C	A	G	0.6841	22160.4	0.0202	0.0107	0.05779	20810.2	0.0086	0.0109	0.4331	42970.6	0.0148	0.0078	0.05724	96420.5	0.013	0.0052	0.01248	68035.8	0.0228	0.0062	0.0002102	164456	0.0168	0.004	3.238e-05	0.014	0.0047	0.002785	0.533126	0.00739472	0.0193	0.0053	0.0002556	0.242651	0.00084772	0.0162	0.0037	1.078e-05	0.810791	2.442e-05
rs1344674	3	142607876	ZBTB38	C	A	G	0.5451	22163.6	-0.0241	0.01	0.0165	20813.5	-0.0413	0.0103	5.842e-05	42977	-0.0329	0.0073	6.006e-06	96431.7	-0.0176	0.005	0.0004245	68041.9	-0.038	0.0058	4.628e-11	164474	-0.0258	0.0039	3.552e-11	-0.0185	0.0045	4.304e-05	0.549165	0.00011175	-0.0379	0.005	1.972e-14	0.773348	1.541e-13	-0.0268	0.0034	7.671e-15	0.367473	1.22e-14
rs17451107	3	158280303	LEKR1	C	T	C	0.6145	22189.8	0.0315	0.0104	0.002552	20938.8	-0.004	0.0108	0.7109	43128.7	0.0137	0.0076	0.06963	96518.5	0.0324	0.0051	2.59e-10	68232.6	0.0247	0.0061	4.875e-05	164751	0.0293	0.004	2.806e-13	0.0322	0.0046	2.853e-12	0.936216	1.753e-11	0.0187	0.0052	0.000322	0.0169806	0.00025698	0.0263	0.0037	5.594e-13	0.0564683	4.398e-13
rs12493901	3	173404749	FNDC3B	C	A	G	0.4712	22084.8	-0.0338	0.0103	0.001013	20730.8	-0.0464	0.0105	9.391e-06	42815.6	-0.0399	0.0074	6.772e-08	96172.6	-0.0169	0.005	0.0007913	68021.7	-0.0249	0.0058	1.942e-05	164194	-0.0203	0.0039	2.048e-07	-0.0214	0.0046	2.791e-06	0.128513	1.517e-05	-0.0275	0.0049	2.511e-08	0.0645397	5.72e-09	-0.0239	0.0035	1.398e-11	0.0138695	6.364e-13
rs7684221	4	17566452	LCORL	C	A	G	0.1931	21489.9	-0.0416	0.0136	0.00226	19977.8	-0.0474	0.0144	0.0009792	41467.7	-0.0449	0.0101	9.316e-06	94613.6	-0.0139	0.0065	0.03159	65511.7	-0.0372	0.0079	2.597e-06	160125	-0.0232	0.0051	6.415e-06	-0.0185	0.0059	0.001719	0.0585158	0.00094464	-0.0374	0.0069	5.084e-08	0.52193	6.797e-08	-0.0266	0.0046	9.467e-09	0.0442725	1.641e-09
rs2197271	4	82379372	PRKG2	C	C	G	0.7215	20194.4	-0.0189	0.0118	0.1086	19063.3	-0.0279	0.0123	0.02306	39257.7	-0.0224	0.0087	0.01036	90651.6	-0.0237	0.0057	3.222e-05	59358.9	-0.0319	0.007	6.126e-06	150011	-0.0268	0.0046	7.535e-09	-0.022	0.0052	1.927e-05	0.70606	4.885e-05	-0.0293	0.0061	1.378e-06	0.770572	2.361e-06	-0.0248	0.0041	1.148e-09	0.638671	1.548e-09
rs1812175	4	145794294	HHIP	C	A	G	0.1839	19593	-0.0068	0.014	0.6273	20615	-0.0234	0.014	0.09372	40208	-0.0147	0.01	0.1419	78369	-0.0139	0.0071	0.04885	68020	-0.0395	0.0077	3.2e-07	146389	-0.0253	0.0053	2.053e-06	-0.0129	0.0063	0.03992	0.641112	0.130766	-0.0375	0.0067	1.797e-08	0.298758	4.775e-07	-0.024	0.0047	4.071e-07	0.325261	3.825e-06
rs7733331	5	32864603	C5orf23	C	T	C	0.4012	22186.4	0.0052	0.01	0.6041	20815.2	0.0248	0.0103	0.0164	43001.6	0.0154	0.0074	0.03683	96419.9	0.0029	0.0049	0.547	68022.2	0.0169	0.0058	0.003402	164442	0.0084	0.0038	0.02902	0.0043	0.0044	0.3368	0.831543	0.733201	0.0189	0.005	0.000147	0.49054	0.00078977	0.0101	0.0035	0.003496	0.377237	0.00996514
rs13173241	5	55897116	MAP3K1	C	A	G	0.1961	22063.9	0.0324	0.0125	0.009893	20902.9	0.007	0.013	0.5896	42966.8	0.022	0.0092	0.01635	96533.8	0.0273	0.0061	9.056e-06	68276.9	0.0012	0.0073	0.873	164811	0.0167	0.0048	0.0005703	0.0264	0.0055	1.911e-06	0.705712	1.555e-06	0.0038	0.0063	0.5487	0.6882	0.853439	0.0164	0.0043	0.0001466	0.591821	0.00013483
rs10041657	5	108180327	FER	C	A	G	0.2268	22091.6	0.0296	0.0118	0.01198	20795.4	0.0546	0.0123	9.745e-06	42887	0.0414	0.0086	1.706e-06	96410.8	0.0168	0.0057	0.003504	68022.1	0.0164	0.0069	0.01771	164433	0.0166	0.0045	0.0002627	0.019	0.0051	0.0002217	0.314541	0.0005588	0.0246	0.0059	3.347e-05	0.00520471	3.122e-06	0.021	0.004	1.67e-07	0.00730496	1.03e-08
rs272869	5	131705896	SLC22A4	C	A	G	0.4005	22238.2	-0.0179	0.0101	0.07665	20961	-0.0231	0.0104	0.02594	43199.2	-0.0202	0.0074	0.006251	96630.2	-0.021	0.005	2.759e-05	68300.6	-0.0189	0.0058	0.00111	164931	-0.0205	0.0039	1.781e-07	-0.0197	0.0045	1.049e-05	0.7769	3.072e-05	-0.0194	0.005	9.837e-05	0.716008	0.00041966	-0.0194	0.0035	2.394e-08	0.969957	2.411e-08
rs4868125	5	171214480	FBXW11	C	C	G	0.3979	22021.9	-0.0227	0.0108	0.03585	20738.9	-0.0124	0.0113	0.2708	42760.9	-0.0179	0.0079	0.02416	95729.9	-0.0218	0.0052	2.946e-05	67420.9	-0.0173	0.0062	0.005484	163151	-0.0199	0.0041	1.272e-06	-0.0212	0.0047	6.104e-06	0.93838	1.676e-05	-0.0152	0.0054	0.004932	0.695047	0.0111643	-0.0183	0.0037	1.011e-06	0.813538	5.883e-07
rs10516107	5	173280762	CPEB4	C	A	G	0.3058	22048.1	0.0318	0.0109	0.003385	20704.9	0.0078	0.0112	0.4872	42753.1	0.02	0.008	0.01194	95961.2	0.0221	0.0055	5.553e-05	67554.5	0.0113	0.0064	0.07705	163516	0.0177	0.0043	3.393e-05	0.0234	0.0049	1.729e-06	0.412939	4.423e-06	0.0085	0.0054	0.1162	0.779497	0.165097	0.017	0.0038	7.771e-06	0.790174	9.195e-06
rs6556301	5	176460183	FGFR4	C	T	G	0.3605	17163	0.0398	0.0121	0.001058	18053	0.0412	0.0118	0.0004878	35216	0.0401	0.0086	3.351e-06	65560.9	0.0253	0.0064	7.348e-05	62278	0.0335	0.0064	1.96e-07	127839	0.0292	0.0047	4.582e-10	0.0272	0.0057	2.237e-06	0.274592	1.808e-06	0.0359	0.0056	9.474e-11	0.554273	2.531e-09	0.0314	0.0041	3.531e-14	0.242337	7.894e-14
rs7773004	6	26375734	HIST1H3G-HIST1H2BH	C	A	G	0.4885	22177.6	0.0181	0.0099	0.06786	20474.5	0.0446	0.0103	1.369e-05	42652.1	0.0304	0.0073	2.751e-05	96405.2	0.0174	0.005	0.0004585	68286.3	0.0242	0.0057	2.543e-05	164691	0.0203	0.0038	9.143e-08	0.0178	0.0044	5.471e-05	0.948142	0.00044098	0.0291	0.0049	3.55e-09	0.0739046	1.034e-08	0.0225	0.0034	4.979e-11	0.197639	1.09e-10
rs1776897	6	34302989	HMGA1	C	T	G	0.8414	17213	-0.0636	0.0188	0.0007104	18287	-0.039	0.0195	0.04512	35637	-0.0501	0.0136	0.0002366	68950	-0.0636	0.0092	5.868e-12	62022	-0.0469	0.0109	1.824e-05	130972	-0.0558	0.0073	1.61e-14	-0.0647	0.0083	6.012e-15	1	1.372e-13	-0.0423	0.0094	7.493e-06	0.715284	1.292e-05	-0.0536	0.0064	6.761e-17	0.698015	2.321e-16
rs13210323	6	35113062	ANKS1A	C	A	C	0.7176	22130.8	0.0292	0.0113	0.009891	20762.7	0.0234	0.0118	0.04719	42893.4	0.0272	0.0082	0.0009493	96362.6	0.0172	0.0055	0.001593	68015.6	0.0148	0.0065	0.02305	164378	0.0163	0.0042	0.0001275	0.0197	0.0049	6.602e-05	0.325449	0.0002669	0.0164	0.0056	0.003364	0.510337	0.0104785	0.0183	0.0038	1.505e-06	0.214464	2.188e-06
rs998584	6	43865874	VEGFA	C	A	C	0.4672	20224	0.0477	0.0114	2.907e-05	18802	0.0162	0.0117	0.1656	39025.9	0.0324	0.0082	7.898e-05	90966.9	0.0547	0.0057	3.648e-22	64159.9	-0.0043	0.0064	0.4996	155127	0.0286	0.0043	3.62e-11	0.0529	0.0051	5.25e-25	0.571483	1.587e-24	-0.0014	0.0055	0.7969	0.112961	0.305964	0.0254	0.0054	2.932e-06	0.666525	1.009e-13
rs12207675	6	76294461	FILIP1	C	T	C	0.8857	21805.7	-0.066	0.0161	3.984e-05	20411.6	-0.0208	0.0162	0.1983	42251.3	-0.044	0.0116	0.0001449	96419.2	-0.0269	0.0077	0.0004928	67985.4	-0.0423	0.009	2.495e-06	164405	-0.0329	0.006	5.22e-08	-0.0328	0.0069	2.095e-06	0.0241029	5.02e-07	-0.0347	0.0077	7.192e-06	0.231477	7.002e-06	-0.0333	0.0054	7.078e-10	0.372363	2.222e-10
rs395962	6	105504111	LIN28B	C	T	G	0.3169	22148.5	0.0194	0.0107	0.07021	20784.4	0.0548	0.0111	7.939e-07	42932.9	0.0367	0.0078	2.638e-06	96390.7	0.0194	0.0053	0.0002472	68021	0.0344	0.0062	2.958e-08	164412	0.0257	0.0041	2.445e-10	0.0191	0.0048	5.857e-05	1	0.0002381	0.0398	0.0053	6.022e-14	0.0979197	1.053e-12	0.0281	0.0037	2.946e-14	0.189928	4.578e-14
rs2745353	6	127494628	RSPO3	C	T	C	0.5202	21927.6	0.0063	0.01	0.5277	20768.5	0.0091	0.0101	0.3714	42696	0.0074	0.0073	0.3073	96399.7	0.0355	0.0049	3.17e-13	68023	0.0144	0.0057	0.01135	164423	0.0265	0.0038	4.054e-12	0.03	0.0043	5.534e-12	0.00692028	3.281e-12	0.0109	0.0049	0.02619	0.637307	0.0274051	0.0215	0.0035	5.624e-10	0.0148381	1.646e-11
rs6570507	6	142721265	GPR126	C	A	G	0.3186	19825	-0.0292	0.0119	0.01406	20811	-0.043	0.0115	0.0001776	40636	-0.0373	0.0084	8.209e-06	76923	-0.0221	0.0062	0.0003475	68284	-0.0293	0.0063	3.887e-06	145207	-0.025	0.0046	4.216e-08	-0.0221	0.0055	5.67e-05	0.585348	8.581e-05	-0.0306	0.0055	2.179e-08	0.28133	1.85e-08	-0.0256	0.004	2.302e-10	0.176954	2.016e-11
rs798502	7	2756406	GNA12	C	A	C	0.7108	20728.6	0.0252	0.0114	0.0272	19673.4	0.029	0.0115	0.01197	40402	0.0265	0.0082	0.001252	92030.9	0.0051	0.0056	0.3625	60968.2	0.0309	0.0067	3.465e-06	152999	0.0163	0.0044	0.0002387	0.0074	0.005	0.1397	0.103102	0.0573884	0.0298	0.0057	1.511e-07	0.882854	1.001e-06	0.0174	0.0039	9.836e-06	0.249474	5.65e-06
rs2214442	7	20359312	ITGB8	C	A	G	0.5223	17055.9	-0.0127	0.012	0.2914	15037.8	-0.037	0.0127	0.003468	32093.7	-0.0217	0.0089	0.01486	74836.6	-0.0252	0.0059	1.837e-05	50284.7	-0.0248	0.0072	0.0005385	125121	-0.0246	0.0047	1.728e-07	-0.0214	0.0053	6.029e-05	0.335625	6.242e-05	-0.027	0.0062	1.333e-05	0.388578	3.807e-05	-0.0234	0.0042	2.06e-08	0.762197	5.758e-08
rs4141278	7	25824050	NFE2L3	C	T	C	0.7935	21911.9	-0.0349	0.013	0.007247	20446.9	-0.0314	0.0132	0.01767	42358.8	-0.0339	0.0095	0.0003491	96362.8	-0.0414	0.0064	1.378e-10	67815.9	-0.026	0.0072	0.0003211	164179	-0.0344	0.0049	2.099e-12	-0.0385	0.0058	3.602e-11	0.644039	2.231e-11	-0.0242	0.0062	0.0001014	0.711161	8.702e-05	-0.0315	0.0044	1.423e-12	0.960847	3.409e-14
rs7801581	7	27190296	HOXA11	C	T	C	0.2502	20073.8	0.0175	0.0126	0.165	19019.8	0.0322	0.0128	0.01191	39093.6	0.0253	0.0092	0.005846	90719.5	0.0197	0.0062	0.001434	63701.7	0.0276	0.007	7.56e-05	154421	0.0232	0.0047	9.176e-07	0.0182	0.0056	0.001075	0.871803	0.00244795	0.0282	0.006	2.931e-06	0.745094	1.778e-05	0.0228	0.0043	9.358e-08	0.831118	1.166e-07
rs849140	7	28150227	JAZF1	C	T	C	0.4168	19909	0.0208	0.0105	0.04637	20895	0.04	0.0103	0.0001058	40803.9	0.0301	0.0075	6.636e-05	78376.5	0.0264	0.0054	1.179e-06	67150.6	0.0225	0.0058	0.0001122	145527	0.0243	0.0041	1.985e-09	0.025	0.0048	2.495e-07	0.624894	9.074e-07	0.0254	0.005	3.019e-07	0.126695	2.866e-07	0.0253	0.0036	2.988e-12	0.475642	7.493e-12
rs1144	7	104543591	SRPK2	C	T	C	0.6579	21618.5	-0.0153	0.0104	0.141	19791.3	-0.0292	0.0111	0.00833	41409.8	-0.023	0.0077	0.002798	94262.7	-0.0186	0.0052	0.0003373	65114	-0.0106	0.0062	0.08859	159377	-0.0151	0.0041	0.0001883	-0.0177	0.0047	0.0001483	0.769968	0.00056463	-0.0152	0.0053	0.004318	0.131301	0.00728741	-0.0165	0.0036	4.79e-06	0.341461	1.31e-05
rs822531	7	148260692	EZH2	C	T	C	0.7837	20662.9	0.0036	0.0136	0.7911	19757.9	0.0267	0.0141	0.05821	40420.8	0.0151	0.01	0.1293	91582.8	0.0209	0.0069	0.002356	65887.9	0.0306	0.0078	8.336e-05	157471	0.0253	0.0052	1.443e-06	0.0203	0.0062	0.00109	0.24235	0.00982907	0.0269	0.0067	5.612e-05	0.802889	7.574e-05	0.0241	0.0048	4.56e-07	0.342132	2.315e-06
rs12679556	8	72676782	MSC	C	T	G	0.7067	21728.5	-0.0297	0.0114	0.00927	19987.4	-0.0144	0.012	0.2279	41715.9	-0.0231	0.0084	0.005805	95213.8	-0.0209	0.0055	0.0001499	65876.1	-0.0226	0.0066	0.0006428	161090	-0.0216	0.0044	7.806e-07	-0.0245	0.005	9.897e-07	0.474079	2.458e-05	-0.0179	0.0057	0.001717	0.536947	0.00138408	-0.0221	0.0039	1.135e-08	0.86809	1.333e-07
rs11144688	9	77732106	PCSK5	C	A	G	0.1159	20406.9	-0.0157	0.0188	0.4032	19575.9	-0.0059	0.0192	0.7605	40057.8	-0.0104	0.0136	0.4436	91359.8	-0.0413	0.0098	2.341e-05	65453.9	-0.03	0.0107	0.004816	156814	-0.0362	0.0074	1.04e-06	-0.0358	0.0086	3.099e-05	0.213106	9.817e-05	-0.0243	0.0093	0.00907	0.25809	0.0187289	-0.0308	0.0066	3.51e-06	0.0798587	4.748e-06
rs473902	9	97296056	PTCH1	C	T	G	0.918	18449.9	0.0637	0.0227	0.004924	17606.9	0.0112	0.0226	0.6197	36193.8	0.036	0.0161	0.02556	87054.8	0.0428	0.011	0.0001032	62137.9	0.0475	0.0129	0.0002273	149193	0.045	0.0086	1.666e-07	0.0446	0.0099	6.148e-06	0.393556	1.006e-05	0.0388	0.0109	0.0003669	0.150042	0.00100578	0.0413	0.0076	5.658e-08	0.604463	9.309e-08
rs3862030	10	104317574	SUFU	C	A	G	0.5599	22168.2	0.0428	0.0099	1.448e-05	20777.1	0.0096	0.0101	0.346	42945.2	0.0268	0.0072	0.0001824	96453.1	0.0203	0.0049	3.034e-05	68038.6	0.003	0.0057	0.5914	164492	0.0132	0.0038	0.000534	0.0244	0.0043	1.927e-08	0.0358806	1.639e-08	0.0058	0.0049	0.2376	0.55713	0.554203	0.0164	0.0034	1.185e-06	0.0793741	2.351e-06
rs2638953	12	28425682	CCDC91	C	C	G	0.6764	21818.3	0.0254	0.0107	0.01727	20738.1	0.0318	0.0109	0.003465	42556.4	0.0288	0.0078	0.0002117	95814.2	0.0207	0.0052	6.275e-05	67428.7	0.0329	0.0062	1.152e-07	163243	0.0258	0.004	1.597e-10	0.0212	0.0046	4.7e-06	0.684127	2.164e-05	0.0317	0.0053	2.384e-09	0.927883	1.09e-08	0.0258	0.0037	2.045e-12	0.719514	1.013e-12
rs2071449	12	52714278	HOXC5	C	A	C	0.3614	19391.8	0.0286	0.0115	0.01267	19285.8	0.0321	0.0114	0.004866	38677.7	0.0294	0.0082	0.000306	88067.7	0.0235	0.0055	2.029e-05	59741.8	0.0402	0.0065	5.918e-10	147809	0.0303	0.0043	1.026e-12	0.0235	0.0049	1.862e-06	0.680434	4.928e-06	0.0366	0.0056	6.077e-11	0.524195	9.387e-11	0.0292	0.0039	4.176e-14	0.918709	2.67e-14
rs7970350	12	64646431	HMGA2	C	T	C	0.497	22191.3	-0.0137	0.01	0.1705	20708.1	-0.0235	0.0104	0.02344	42899.5	-0.0177	0.0074	0.01651	96434.3	-0.0091	0.0049	0.06307	68029.8	-0.0279	0.0058	1.47e-06	164464	-0.0172	0.0038	7.387e-06	-0.0105	0.0044	0.016	0.670512	0.0697429	-0.0256	0.005	2.939e-07	0.703112	7.356e-07	-0.0172	0.0035	7.713e-07	0.94971	2.036e-06
rs12317176	12	122970671	DNAH10	C	T	C	0.649	22179.4	0.0346	0.0105	0.0009223	20806.2	-0.0104	0.0108	0.3352	42985.7	0.0135	0.0077	0.07831	96403.7	0.042	0.0051	9.743e-17	68005	-0.0025	0.0061	0.6846	164409	0.0245	0.004	1.048e-09	0.0383	0.0045	2.851e-17	0.513875	8.225e-18	-0.0038	0.0052	0.4643	0.511127	0.578318	0.0211	0.0036	3.688e-09	0.183281	1.535e-09
rs2160077	14	91498163	TRIP11	C	A	G	0.4322	21882.2	-0.0253	0.01	0.01159	20729.1	-0.0291	0.0102	0.004185	42611.3	-0.0272	0.0073	0.0001904	94454.1	-0.0122	0.0049	0.01295	67649.6	-0.0248	0.0058	1.802e-05	162104	-0.0172	0.0038	7.666e-06	-0.0148	0.0045	0.0009125	0.225667	0.00183632	-0.0264	0.0049	6.626e-08	0.705345	1.83e-06	-0.0196	0.0035	1.617e-08	0.202114	3.439e-08
rs7166081	15	65279355	SMAD3	C	A	G	0.7599	19921.9	0.0193	0.0122	0.1145	20756	0.0481	0.0121	6.756e-05	40677.9	0.0339	0.0086	8.772e-05	78385.5	0.0173	0.0062	0.005606	66910.6	0.0311	0.0067	3.556e-06	145296	0.0241	0.0047	2.676e-07	0.0187	0.0056	0.0007922	0.880273	0.00583279	0.0351	0.0058	1.088e-09	0.204933	7.76e-09	0.0266	0.0042	1.589e-10	0.293177	8.25e-10
rs4886782	15	72015863	LOXL1	C	A	G	0.3642	22036.7	-0.0008	0.0107	0.943	20841.6	-0.0558	0.011	4.019e-07	42878.3	-0.0276	0.0078	0.0004314	96120.3	-0.0193	0.0054	0.0003189	67801.5	-0.0283	0.0062	4.97e-06	163922	-0.0231	0.0041	2.357e-08	-0.0136	0.0048	0.004609	0.111691	0.0016786	-0.0344	0.0054	1.398e-10	0.0246537	7.727e-11	-0.0228	0.0038	1.452e-09	0.591797	2.444e-10
rs7162542	15	82305294	ADAMTSL3	C	C	G	0.4275	22193.5	-0.0274	0.01	0.006211	20815.3	-0.0222	0.0103	0.03119	43008.8	-0.0247	0.0073	0.000752	96031.9	-0.0327	0.0049	3.837e-11	68022.2	-0.0479	0.0058	2.058e-16	164054	-0.0391	0.0039	5.158e-24	-0.0311	0.0044	1.82e-12	0.624001	5.001e-12	-0.0381	0.0049	1.023e-14	0.0249035	1.516e-16	-0.0342	0.0034	1.568e-23	0.0675764	4.873e-25
rs1879529	15	87215299	ACAN	C	T	G	0.279	21622.9	-0.0281	0.0114	0.01397	19865.9	-0.0306	0.0121	0.01103	41488.9	-0.0293	0.0084	0.000471	94645.8	-0.0254	0.0055	4.734e-06	65653.9	-0.0124	0.0068	0.06581	160300	-0.0199	0.0044	7.299e-06	-0.0246	0.005	8.906e-07	0.826153	1.121e-06	-0.0145	0.0057	0.01181	0.17616	0.00774768	-0.0206	0.0039	1.119e-07	0.297968	8.246e-08
rs4246302	15	98505490	ADAMTS17	C	A	G	0.6969	22079.8	-0.0145	0.0111	0.1908	20776.8	-0.0127	0.0114	0.2661	42856.6	-0.0128	0.0081	0.1144	96338.7	-0.0183	0.0054	0.0007748	68013.7	-0.0181	0.0064	0.004848	164352	-0.0184	0.0043	1.563e-05	-0.0181	0.005	0.0002788	0.751226	0.0013665	-0.0159	0.0055	0.003892	0.670046	0.00985592	-0.0173	0.0038	5.259e-06	0.521265	3.032e-05
rs2047937	16	48422292	ZNF423	C	T	C	0.5057	21887.7	-0.0163	0.0102	0.1075	20769.6	-0.0075	0.0104	0.4753	42657.2	-0.0109	0.0074	0.1373	96347.4	-0.0196	0.0049	7.356e-05	67638.5	-0.0185	0.0059	0.001658	163986	-0.0192	0.0038	5.459e-07	-0.0184	0.0044	3.092e-05	0.763989	9.356e-05	-0.0166	0.005	0.0009326	0.342533	0.00565054	-0.0176	0.0035	3.927e-07	0.295106	9.667e-07
rs16957304	16	65892470	KCTD19	C	A	G	0.9298	15657.9	0.1091	0.0275	7.361e-05	13595.9	0.049	0.0289	0.09002	29928.8	0.0798	0.0203	8.345e-05	74938.9	0.0651	0.0132	8.841e-07	50569.8	0.053	0.0154	0.0005954	125509	0.06	0.0103	4.883e-09	0.069	0.0119	7.183e-09	0.137528	1.998e-09	0.0495	0.0132	0.0001788	0.899817	0.0006365	0.0599	0.0092	7.572e-11	0.361557	1.887e-11
rs3760318	17	26271841	CENTA2	C	A	G	0.3801	19825.9	-0.0181	0.0105	0.08515	20958.9	-0.0214	0.0104	0.0396	40784.9	-0.0188	0.0075	0.01231	76977.5	-0.011	0.0056	0.04816	67169.6	-0.0291	0.0059	6.89e-07	144147	-0.0192	0.0041	3.609e-06	-0.0143	0.0049	0.003726	0.538252	0.0328774	-0.0268	0.0051	1.11e-07	0.506422	6.282e-07	-0.0199	0.0037	7.139e-08	0.960764	7.475e-07
rs882367	17	56849356	C17orf82	C	T	C	0.6556	21879.8	-0.0106	0.0105	0.3108	20955.8	-0.0278	0.0108	0.009849	42835.6	-0.0185	0.0076	0.01499	96551.2	-0.0246	0.0051	1.392e-06	68272.4	-0.0268	0.006	8.57e-06	164824	-0.0258	0.004	9.528e-11	-0.02	0.0046	1.334e-05	0.216809	5.327e-06	-0.026	0.0052	6.291e-07	0.933469	1.694e-06	-0.0227	0.0036	3.552e-10	0.372089	4.78e-11
rs4239436	18	18985928	CABLES1	C	A	G	0.2027	22134.4	-0.0528	0.0124	2.091e-05	20931.4	-0.0428	0.0126	0.000675	43065.8	-0.0474	0.0089	1.176e-07	96570	-0.0395	0.006	6.458e-11	68300.2	-0.048	0.0071	1.338e-11	164870	-0.0427	0.0048	2.678e-19	-0.0393	0.0055	8.604e-13	0.320139	4.484e-14	-0.0455	0.0061	8.327e-14	0.710698	3.713e-13	-0.0418	0.0043	2.174e-22	0.625247	4.535e-24
rs4542783	19	8548160	ADAMTS10	C	T	C	0.543	16126	0.0466	0.0122	0.0001312	15832	0.0166	0.0123	0.1766	31957.9	0.032	0.0087	0.0002505	73209.9	0.023	0.006	0.0001112	54208	0.0185	0.0067	0.005692	127418	0.0211	0.0046	3.981e-06	0.027	0.0054	5.664e-07	0.073782	4.375e-07	0.0186	0.0058	0.001406	0.888768	0.00889027	0.0231	0.004	9.882e-09	0.244739	3.115e-08
rs12608504	19	18250135	JUND	C	A	G	0.3589	19749	0.0213	0.0111	0.05568	20714	0.0055	0.0108	0.6101	40462.9	0.0124	0.0079	0.1149	78128.8	0.0218	0.0057	0.0001163	68040.8	0.0247	0.0061	4.494e-05	146170	0.0231	0.0043	5.598e-08	0.0212	0.0051	3.624e-05	0.967052	0.00010572	0.0208	0.0052	5.659e-05	0.110274	0.00024175	0.0208	0.0037	2.857e-08	0.211144	1.579e-07
rs3786897	19	38584848	PEPD	C	A	G	0.5764	22113.5	-0.0202	0.0102	0.04839	20769.4	-0.0295	0.0106	0.005206	42882.9	-0.0254	0.0074	0.0006266	95630	-0.0165	0.005	0.0009923	67925.2	-0.0182	0.006	0.002197	163555	-0.0172	0.004	1.398e-05	-0.0167	0.0045	0.0002434	0.737268	0.00060761	-0.0209	0.0051	4.568e-05	0.338493	0.000209	-0.0186	0.0035	1.026e-07	0.305632	2.671e-07
rs1884897	20	6560832	BMP2	C	A	G	0.3739	19758	0.0374	0.0109	0.0006017	20955	0.023	0.0105	0.0287	40712.9	0.0321	0.0077	3.186e-05	78578.6	0.0239	0.0055	1.625e-05	67148.7	0.0167	0.0059	0.004944	145727	0.0204	0.0041	8.9e-07	0.0254	0.0049	2.807e-07	0.254506	2.204e-07	0.0193	0.0051	0.0001331	0.589473	0.0016533	0.0229	0.0037	7.288e-10	0.158876	7.085e-10
rs9977276	21	46260755	COL6A1	C	T	G	0.2212	22176.7	-0.0123	0.0119	0.2982	20941.6	-0.0045	0.0124	0.715	43118.4	-0.0086	0.0087	0.3224	96406.5	-0.0235	0.0058	5.767e-05	68199.7	-0.0009	0.007	0.8943	164606	-0.014	0.0046	0.002414	-0.0211	0.0052	5.196e-05	0.383598	0.00015967	-0.0017	0.006	0.7781	0.794227	0.928565	-0.0127	0.0041	0.00192	0.564429	0.00597631
rs2294239	22	27779477	ZNRF3	C	A	G	0.5912	20064	0.0115	0.0107	0.2819	20923	0.0104	0.0105	0.3195	40987	0.0108	0.0076	0.1552	78613	0.0228	0.0056	5.19e-05	68294.9	0.0064	0.0059	0.2764	146908	0.0148	0.0041	0.0003249	0.0205	0.005	4.318e-05	0.334614	0.00014113	0.0078	0.0051	0.1242	0.731897	0.339983	0.0138	0.0037	0.0001709	0.626428	0.0005395
rs10925060	1	245717763	OR2W5-NLRP3	M	T	C	0.0482	11310	-0.0528	0.0423	0.2125	10539	0.0135	0.0432	0.7556	23194	-0.0219	0.0296	0.4589	67324.9	0.0034	0.018	0.8504	45018	0.0197	0.0219	0.3685	113075	0.0085	0.0143	0.5541	-0.0058	0.0163	0.7229	0.209199	0.450735	0.0204	0.0188	0.2768	0.895129	0.635453	0.0047	0.0128	0.7125	0.332733	0.637399
rs1664789	5	53318406	ARL15	M	T	C	0.5866	22199.3	-0.0046	0.0102	0.6475	20952.2	-0.0331	0.0104	0.001483	43151.5	-0.0179	0.0073	0.01475	96616.4	-0.0047	0.005	0.3437	68277.7	-0.0157	0.0058	0.006995	164894	-0.0087	0.0039	0.02504	-0.0041	0.0045	0.365	0.992766	0.580717	-0.0194	0.005	0.0001008	0.131768	0.00016192	-0.0104	0.0035	0.002896	0.242898	0.00410951
rs17472426	5	159626935	CCNJL	M	T	G	0.9178	19130	-0.0407	0.0206	0.04871	17821	0.0457	0.0213	0.03172	37025.9	0.0023	0.0151	0.8772	89624.9	-0.0232	0.0097	0.01743	63829.9	0.0142	0.0117	0.2251	153455	-0.0091	0.0077	0.2344	-0.0264	0.0088	0.002664	0.428945	0.00813165	0.0208	0.01	0.03721	0.181344	0.0479223	-0.0062	0.0069	0.3678	0.480433	0.49167
rs3897379	1	217826356	LYPLAL1	W	A	G	0.1974	22025.6	0.0415	0.0127	0.001089	20735.5	0.0007	0.0133	0.9571	42761.1	0.0234	0.0093	0.01172	96386.1	0.0237	0.0061	0.0001044	68015.3	-0.0021	0.0074	0.7716	164401	0.0132	0.0048	0.006163	0.0272	0.0055	7.327e-07	0.193345	2.532e-06	-0.0015	0.0063	0.8165	0.849507	0.959204	0.015	0.0044	0.000616	0.306376	0.0009618
rs10195252	2	165221337	GRB14-COBLL1	W	T	C	0.5727	18978	0.0363	0.011	0.0009482	19518	-0.0149	0.0108	0.1666	38496	0.0094	0.0078	0.2252	73989.9	0.0398	0.0057	3.095e-12	63001	-0.0178	0.0061	0.003417	136991	0.0127	0.0043	0.003078	0.038	0.0051	9.057e-14	0.770848	1.118e-13	-0.0164	0.0052	0.001568	0.809394	0.00546634	0.0116	0.0038	0.002111	0.696845	0.00617211
rs7830933	8	23659269	NKX2-6	W	A	G	0.7571	22127.6	0.0265	0.0118	0.0246	20815.4	0.009	0.0119	0.4486	42943	0.0169	0.0085	0.04563	96388.1	0.0354	0.0057	4.751e-10	68021.3	-0.009	0.0067	0.1771	164409	0.0167	0.0044	0.0001683	0.0332	0.0052	1.31e-10	0.484362	3.383e-10	-0.0049	0.0058	0.3953	0.173915	0.304769	0.0165	0.004	3.733e-05	0.982502	0.00010316
KNOWN WHRadjBMI LOCI
rs12731372	1	118654498	SPAG17	C	T	C	0.2363	20427.9	-0.0038	0.0067	0.5652	19609.9	-0.0123	0.0059	0.0355	40037.8	-0.0088	0.0044	0.0441	86565.7	-0.0076	0.0039	0.05322	61157.8	-0.0152	0.0056	0.006559	147724	-0.0102	0.0033	0.002162	-0.0196	0.0055	0.0003861	0.616178	0.127506	-0.0209	0.0062	0.0006657	0.716998	0.00286051	-0.0204	0.0041	7.518e-07	0.792594	0.00113985
rs12143789	1	119298677	TBX15	C	C	G	0.1892	20351.4	0.0174	0.0067	0.009045	19489.2	0.0039	0.0059	0.5081	39840.6	0.0096	0.0044	0.02946	86898.9	0.0055	0.0041	0.1774	60929.2	0.0144	0.0061	0.01777	147828	0.0079	0.0035	0.02171	0.0242	0.0059	4.045e-05	0.121106	0.0139538	0.0228	0.0067	0.0006472	0.208395	0.0495477	0.0235	0.0045	1.691e-07	0.754659	0.0072445
rs1106529	1	119333020	TBX15	C	A	G	0.7439	20440.6	0.0195	0.0075	0.009328	19530.6	0.0146	0.0062	0.01922	39971.2	0.0167	0.0047	0.0004332	86888	0.0159	0.0041	0.0001047	61150.3	0.0219	0.0057	0.0001171	148038	0.0174	0.0034	2.458e-07	0.0346	0.0052	2.066e-11	0.666903	1.847e-05	0.0323	0.0059	5.463e-08	0.378181	3.894e-05	0.0334	0.004	3.301e-17	0.900833	3.727e-09
rs2645294	1	119376110	TBX15-WARS2	C	T	C	0.5659	20606.3	0.013	0.006	0.03028	19710.2	0.0106	0.005	0.03317	40316.5	0.0115	0.0038	0.00219	86891.5	0.0137	0.0034	5.429e-05	61130.8	0.022	0.0049	6.19e-06	148022	0.0159	0.0028	1.369e-08	0.0341	0.0045	5.543e-14	0.917352	2.851e-05	0.0323	0.0052	6.862e-10	0.0977839	4.433e-06	0.0331	0.0035	1.455e-21	0.335667	1.021e-09
rs905938	1	153258013	DCST2	C	T	C	0.7406	17905	0.0147	0.0072	0.04139	19613	0.0005	0.006	0.9276	37518	0.0063	0.0046	0.1691	66987.9	0.0074	0.0042	0.0768	60836	0.0141	0.0057	0.01369	127824	0.0099	0.0035	0.004469	0.0295	0.0062	2.237e-06	0.370446	0.0263482	0.0142	0.0063	0.025	0.0947535	0.0467459	0.0225	0.0045	5.515e-07	0.519928	0.00716704
rs10919388	1	168639127	GORAB	C	A	C	0.28	17056	-0.0215	0.0121	0.07493	17663	-0.0136	0.0119	0.2507	34718.9	-0.0173	0.0084	0.03995	65116.7	-0.0294	0.0065	5.412e-06	57397.7	-0.0154	0.0068	0.02355	122514	-0.0225	0.0048	3.236e-06	-0.0293	0.0057	2.259e-07	0.556777	7.447e-06	-0.0138	0.0059	0.01905	0.894019	0.0400548	-0.022	0.0041	7.562e-08	0.580046	2.031e-06
rs714515	1	170619613	DNM3-PIGC	C	A	G	0.5576	20085.2	-0.0189	0.006	0.001505	18645	-0.0065	0.0049	0.1847	38730.1	-0.0114	0.0038	0.002417	84864.1	-0.0126	0.0034	0.0002472	58300.5	-0.0083	0.0047	0.07787	143165	-0.0106	0.0028	0.0001743	-0.0314	0.0046	1.144e-11	0.350339	7.297e-06	-0.0216	0.0053	4.028e-05	0.787509	0.0872354	-0.0273	0.0035	9.368e-15	0.861042	8.582e-06
rs2820443	1	217820132	LYPLAL1	C	T	C	0.7255	20476.5	0.0164	0.0061	0.007011	19633.4	0.0019	0.0055	0.7345	40109.9	0.0083	0.0041	0.04155	86965.8	0.0317	0.0038	1.696e-16	61097.1	-0.0006	0.0053	0.9028	148063	0.0203	0.0031	9.899e-11	0.0565	0.0052	6.546e-28	0.0293505	2.084e-17	-0.0009	0.0058	0.8816	0.739293	0.936058	0.0314	0.0039	3.814e-16	0.015873	6.288e-11
rs1385167	2	66054152	MEIS1	C	A	G	0.8459	19570.8	-0.0263	0.0082	0.001264	19009.8	-0.0134	0.0066	0.04344	38580.6	-0.0187	0.0052	0.0003342	82053.5	-0.0069	0.0046	0.1352	58020.6	-0.0133	0.0069	0.05302	140074	-0.009	0.0039	0.02153	-0.0252	0.0066	0.0001187	0.0349263	0.00189518	-0.0255	0.0074	0.0006136	0.991504	0.0198656	-0.0257	0.005	2.797e-07	0.123184	0.00010849
rs10195252	2	165221337	GRB14-COBLL1	C	T	C	0.575	17437	0.0108	0.006	0.07385	18451	-0.0015	0.005	0.765	35888	0.0038	0.0039	0.3283	64575.9	0.0169	0.0036	2.712e-06	56180	-0.0071	0.005	0.1534	120756	0.0087	0.003	0.003819	0.0518	0.0053	1.144e-22	0.372481	3.243e-06	-0.0044	0.0055	0.4166	0.420685	0.34882	0.0253	0.0039	5.046e-11	0.303502	0.00928191
rs1128249	2	165236870	COBLL1	C	T	G	0.4179	20028.7	-0.0125	0.0059	0.03609	19183.6	-0.0004	0.0051	0.9345	39212.3	-0.0056	0.0038	0.1359	83620.4	-0.0203	0.0034	3.164e-09	58915.5	0.005	0.0049	0.3054	142536	-0.0118	0.0029	4.8e-05	-0.0515	0.0047	4.114e-28	0.241491	1.925e-09	0.0018	0.0054	0.7318	0.437566	0.59233	-0.029	0.0036	8.098e-16	0.180235	8.575e-05
rs12692737	2	165262555	COBLL1	C	A	C	0.3083	17918.6	-0.0034	0.0061	0.576	17740.4	0.002	0.0053	0.7045	35659	-0.0003	0.004	0.9457	75606.1	-0.0102	0.0037	0.005349	50622.3	0.0058	0.0055	0.2894	126228	-0.0051	0.0031	0.09972	-0.0298	0.0055	5.202e-08	0.329479	0.0191551	0.003	0.0063	0.6318	0.612968	0.534068	-0.0159	0.0042	0.0001732	0.327047	0.257666
rs12692738	2	165266498	COBLL1	C	T	C	0.7339	19910.8	0.014	0.0068	0.0399	19273.7	-0.0022	0.0057	0.6989	39184.5	0.0045	0.0044	0.3027	83695.5	0.0206	0.0041	3.693e-07	59107.6	-0.009	0.0058	0.1226	142803	0.0106	0.0034	0.001569	0.0525	0.0054	2.843e-22	0.395127	3.961e-07	-0.0046	0.0062	0.4618	0.395207	0.27848	0.0286	0.0041	3.719e-12	0.257002	0.00459472
rs17185198	2	165268482	COBLL1	C	A	G	0.8357	19330.9	-0.0048	0.0076	0.5244	18591.9	0.0076	0.0068	0.2619	37956.8	0.0021	0.0051	0.6811	81782.8	0.0018	0.0048	0.7011	58706.8	0.0026	0.0069	0.7035	140490	0.0022	0.004	0.5744	0.0071	0.0068	0.2924	0.452329	0.763564	0.0052	0.0078	0.5033	0.599741	0.498795	0.0062	0.0052	0.2325	0.987279	0.789761
rs1569135	2	187823643	CALCRL	C	A	G	0.514	17753.9	0.0084	0.0058	0.1499	18987.9	-0.0068	0.0049	0.1639	36741.9	-0.0005	0.0038	0.9045	64939.4	0.008	0.0035	0.02254	57513.6	0.0179	0.0049	0.0002441	122453	0.011	0.0029	0.0001531	0.0213	0.0052	4.416e-05	0.95183	0.0257069	0.022	0.0054	4.699e-05	0.00028993	0.00048306	0.0214	0.0038	2.018e-08	0.0129353	0.00074474
rs17819328	3	12464342	PPARG	C	T	G	0.5694	20580.8	-0.007	0.006	0.25	19699.8	-0.0011	0.0051	0.8291	40280.5	-0.0035	0.0038	0.3567	86459.6	-0.0162	0.0034	2.199e-06	60976.7	-0.0046	0.0049	0.3443	147436	-0.0123	0.0028	1.286e-05	-0.0294	0.0048	8.654e-10	0.172619	5.952e-06	-0.0042	0.0053	0.4237	0.614849	0.62882	-0.0181	0.0036	5.806e-07	0.054164	4.221e-05
rs12489828	3	52542054	NT5DC2	C	T	G	0.54	19019.4	-0.0022	0.0059	0.7015	18143.2	0.0026	0.0051	0.6128	37162.6	0.0008	0.0038	0.8428	82044.9	-0.005	0.0033	0.1324	52957.1	-0.013	0.005	0.009041	135002	-0.0071	0.0029	0.01249	-0.0203	0.0047	1.437e-05	0.672019	0.29601	-0.0137	0.0055	0.01253	0.0263628	0.0298984	-0.0173	0.0036	1.501e-06	0.0877364	0.0488409
rs2276824	3	52612526	PBRM1	C	C	G	0.4352	19937.5	0.0054	0.0058	0.3541	19192.4	-0.0038	0.0052	0.4662	39129.9	0	0.0039	0.9927	83507	0.0043	0.0034	0.2083	58874.3	0.0127	0.0052	0.01448	142381	0.0067	0.0029	0.02179	0.0215	0.0048	8.689e-06	0.867106	0.291372	0.0169	0.0056	0.00237	0.02253	0.0387957	0.0193	0.0037	1.599e-07	0.154459	0.0693321
rs13083798	3	52624788	PRBM1	C	A	G	0.4986	20439.3	0.0062	0.0057	0.2774	19306.1	0.0005	0.0051	0.9246	39745.4	0.0029	0.0038	0.4462	86786.5	0.0045	0.0033	0.176	60802.9	0.0147	0.005	0.003224	147589	0.0071	0.0028	0.01079	0.0204	0.0045	6.524e-06	0.791825	0.218424	0.0195	0.0053	0.0002133	0.0432259	0.0132123	0.0198	0.0035	1.28e-08	0.358096	0.0300129
rs2371767	3	64693298	ADAMTS9	C	C	G	0.3027	18084.8	-0.0307	0.0067	4.899e-06	16687.8	-0.005	0.0057	0.3802	34772.6	-0.0157	0.0043	0.0002492	78890.3	-0.0256	0.0037	4.806e-12	49551.6	-0.009	0.0056	0.108	129068	-0.0203	0.0031	9.708e-11	-0.0515	0.0053	1.386e-22	0.495859	1.111e-15	-0.0109	0.0063	0.08101	0.610769	0.187086	-0.035	0.004	4.733e-18	0.370227	6.218e-13
rs10804591	3	130816923	PLXND1	C	A	C	0.7415	18293	0.0108	0.0076	0.1528	19596	0.0146	0.0065	0.02556	37888.9	0.0131	0.0049	0.00802	66552.6	0.0132	0.0045	0.003304	61067.7	-0.0107	0.0059	0.06954	127620	0.0045	0.0037	0.2251	0.0339	0.0061	2.59e-08	0.78106	0.00493246	-0.0063	0.0063	0.3191	0.00338793	0.0154971	0.0148	0.0045	0.0009302	0.147912	0.0133892
rs17451107	3	158280303	LEKR1	C	T	C	0.6131	20623.8	-0.0012	0.0059	0.8403	19806.8	0.0107	0.0051	0.03489	40430.7	0.0055	0.0039	0.1509	87070.5	0.0072	0.0034	0.03343	61371.6	0.0119	0.005	0.01741	148442	0.0082	0.0028	0.003512	0.0238	0.0047	4.424e-07	0.207178	0.104048	0.0181	0.0055	0.000928	0.864355	0.00651867	0.0214	0.0036	2.466e-09	0.561456	0.00507882
rs9991328	4	89932144	FAM13A	C	T	C	0.498	18209	0.0165	0.0057	0.004062	19604	-0.0065	0.0051	0.2008	37813	0.0038	0.0039	0.3259	68919.9	0.0164	0.0034	1.457e-06	61142.9	0.0058	0.0049	0.2309	130063	0.0126	0.0028	7.105e-06	0.0373	0.0051	3.072e-13	0.987703	1.343e-07	0.0058	0.0052	0.2612	0.0770173	0.220308	0.0217	0.0037	5.108e-09	0.0584131	2.492e-05
rs303084	4	124286398	SPATA5-FGF2	C	A	G	0.748	18095	0.0152	0.0081	0.0619	19596	0.0027	0.0067	0.6851	37690.9	0.0079	0.0052	0.1306	69151.7	0.0031	0.0047	0.5069	61416.8	0.0235	0.006	9.84e-05	130568	0.0105	0.0038	0.005472	0.0159	0.0061	0.009553	0.186403	0.138314	0.0254	0.0063	6.082e-05	0.0187128	0.00043017	0.02	0.0045	7.645e-06	0.676745	0.00693238
rs459193	5	55842508	ANKRD55	C	A	G	0.2796	20548.7	0.0115	0.0063	0.06768	19660.7	0.0037	0.0055	0.5019	40209.5	0.0071	0.0041	0.08577	86922.3	0.0011	0.0037	0.7585	61191.4	0.0339	0.0054	4.083e-10	148114	0.0107	0.0031	0.0005059	0.0181	0.0051	0.0003742	0.145434	0.180824	0.0429	0.0059	2.32e-13	6.783e-05	2.207e-09	0.0278	0.0039	8.575e-13	0.469344	0.00057784
rs7705502	5	173253421	CPEB4	C	A	G	0.3057	20482.2	0.0168	0.0062	0.006661	19526	0.0033	0.0053	0.5334	40008.2	0.009	0.004	0.02352	86927.3	0.0037	0.0035	0.2806	61053.6	0.0055	0.0052	0.2867	147981	0.0041	0.003	0.1635	0.0248	0.005	6.927e-07	0.0599731	0.0145531	0.0119	0.0057	0.03704	0.763214	0.470858	0.0188	0.0038	7.534e-07	0.311378	0.0312687
rs6556301	5	176460183	FGFR4	C	T	G	0.3609	15772	0.0131	0.0123	0.2895	16908	0.0415	0.012	0.000532	32680	0.0277	0.0086	0.001323	56876.9	0.0122	0.0069	0.07599	55810	0.0238	0.0067	0.0003673	112687	0.0179	0.0049	0.0002856	0.0129	0.0059	0.0301	0.947988	0.118805	0.0294	0.0058	4.205e-07	0.191496	4.601e-06	0.0215	0.0042	3.72e-07	0.308097	7.07e-06
rs1294410	6	6683751	LY86	C	T	C	0.3725	20626.8	-0.0008	0.0059	0.8922	19663.7	-0.0039	0.0053	0.461	40290.5	-0.0027	0.004	0.4978	87110.6	-0.0091	0.0035	0.00944	61411.7	-0.0097	0.0049	0.04775	148522	-0.009	0.0029	0.002058	-0.0306	0.0047	6.812e-11	0.215871	0.0337359	-0.0189	0.0053	0.0004227	0.413946	0.107515	-0.0256	0.0036	1.032e-12	0.187916	0.00645108
rs7759742	6	32489714	BTNL2	C	A	T	0.5117	19361.4	0.0157	0.0057	0.006278	19029.3	0.0069	0.005	0.1654	38390.7	0.0105	0.0038	0.005365	81129.7	0.0124	0.0033	0.0001868	58780	0.0189	0.0048	7.792e-05	139910	0.0144	0.0027	1.191e-07	0.019	0.0047	4.649e-05	0.608402	1.935e-05	0.0248	0.0053	3.14e-06	0.0783529	0.0001659	0.0217	0.0036	1.457e-09	0.387718	1.464e-08
rs1358980	6	43872529	VEGFA	C	T	C	0.4685	20309	0.0088	0.0059	0.1318	19621.9	-0.0002	0.0048	0.9636	39930.9	0.0033	0.0037	0.3757	87004.9	0.0193	0.0034	2.112e-08	61406.9	0.0081	0.0049	0.09786	148412	0.0154	0.0029	1.226e-07	0.0532	0.005	1.667e-26	0.114863	3.311e-08	0.0164	0.0054	0.002298	0.21858	0.254826	0.0363	0.0037	1.497e-22	0.00781792	5.056e-07
rs4714699	6	43910541	VEGFA	C	T	C	0.6304	15825	-0.0028	0.0065	0.6698	17320	-0.003	0.0054	0.5727	33145	-0.0029	0.0042	0.4876	57749	-0.0036	0.0038	0.3448	53836	-0.007	0.0053	0.1827	111585	-0.0046	0.0031	0.1398	-0.024	0.006	6.495e-05	0.913469	0.581855	-0.0091	0.006	0.129	0.590913	0.358252	-0.0165	0.0043	0.0001459	0.736604	0.262025
rs11961815	6	127477288	RSPO3	C	A	C	0.7572	20509.7	0.0102	0.0063	0.1018	19574.7	0.0012	0.0055	0.8301	40084.5	0.0052	0.0042	0.2164	86891.2	-0.0027	0.0037	0.477	61191.4	-0.005	0.0054	0.3572	148083	-0.0033	0.0031	0.2972	-0.005	0.0054	0.3469	0.0709471	0.206612	-0.0088	0.0061	0.1481	0.413436	0.636054	-0.0065	0.0041	0.1111	0.0926135	0.263675
rs1936805	6	127493809	RSPO3	C	T	C	0.518	20360.7	0.0109	0.0058	0.06194	19508.6	0.0024	0.0049	0.6282	39869.3	0.0058	0.0038	0.1221	86892.4	0.0216	0.0033	7.225e-11	61045.5	0.0173	0.0047	0.000228	147938	0.0194	0.0027	7.193e-13	0.0415	0.0045	5.721e-20	0.101139	8.508e-11	0.026	0.0052	4.888e-07	0.0256645	0.00101356	0.0345	0.0035	3.543e-23	0.0025945	1.921e-12
rs10245353	7	25825139	NFE2L3	C	A	C	0.2306	20408.9	0.0111	0.0072	0.1222	19327.9	0.0117	0.006	0.04948	39736.7	0.0115	0.0046	0.01179	86928.8	0.0128	0.0041	0.001993	61008.8	0.0137	0.0057	0.01599	147938	0.0126	0.0035	0.0002896	0.0371	0.0059	3.605e-10	0.833845	0.00233053	0.0277	0.0064	1.774e-05	0.805905	0.00831514	0.0265	0.0068	8.772e-05	0.844131	6.739e-05
rs3902751	7	25828164	NFE2L3	C	A	G	0.3178	20589.8	0.0123	0.0065	0.05901	19577.7	0.0102	0.0055	0.06651	40167.4	0.0112	0.0042	0.007088	86950.1	0.0129	0.0038	0.0006202	61200.3	0.0108	0.0053	0.04267	148150	0.0116	0.0032	0.0002361	0.033	0.0051	1.224e-10	0.935046	0.00052478	0.0201	0.0058	0.000557	0.936341	0.0224637	0.019	0.0058	0.001162	0.937616	4.003e-05
rs7801581	7	27190296	HOXA11	C	T	C	0.2506	18523.8	-0.0002	0.0069	0.9752	17777.8	0.0079	0.0057	0.1602	36301.6	0.0046	0.0044	0.2949	81277.5	0.0028	0.004	0.4842	56880.7	0.0174	0.0058	0.002613	138158	0.0072	0.0034	0.0331	0.0225	0.0058	9.463e-05	0.700495	0.782376	0.0293	0.0063	3.111e-06	0.234913	0.00425164	0.0248	0.0043	7.765e-09	0.629001	0.061501
rs12679556	8	72676782	MSC	C	T	G	0.7074	20178.5	-0.0291	0.0067	1.323e-05	18746.4	-0.0044	0.0056	0.4391	38924.9	-0.0149	0.0043	0.0006152	85770.8	-0.0145	0.0039	0.0001613	59055.1	-0.0157	0.0056	0.004752	144826	-0.0149	0.0032	4.517e-06	-0.0246	0.0052	2.284e-06	0.0541106	7.981e-08	-0.0232	0.006	9.884e-05	0.146848	0.0144266	-0.0241	0.004	1.062e-09	1	4.84e-08
rs10991437	9	106775741	ABCA1	C	A	C	0.1167	20033.9	0.0212	0.0093	0.02316	19032.9	0.0116	0.0081	0.154	39141.8	0.015	0.0062	0.01478	87030.7	0.015	0.0054	0.005566	60569.8	0.0165	0.0076	0.03092	147601	0.015	0.0045	0.0008304	0.0341	0.0072	2.561e-06	0.555478	0.00157068	0.0242	0.0083	0.003482	0.653768	0.033973	0.0294	0.0055	7.819e-08	1	0.00020712
rs11231693	11	63619188	MACROD1-VEGFB	C	A	G	0.0973	17447.9	0.0083	0.0122	0.4965	16923.9	-0.0044	0.0119	0.709	34921.8	0.0011	0.0086	0.8973	82102.9	0.0273	0.0073	0.0001724	56824.9	0.0169	0.0108	0.1183	138928	0.0243	0.0062	8.191e-05	0.0447	0.0091	1.006e-06	0.171593	0.00072874	0.0164	0.0113	0.1476	0.177804	0.274534	0.0336	0.0072	3.164e-06	0.023846	0.0004579
rs10842707	12	26362631	ITPR2-SSPN	C	T	C	0.2246	20018.5	0.004	0.0065	0.5372	19028.4	0.0138	0.0054	0.01017	39046.8	0.0096	0.0042	0.0211	85691.9	0.0172	0.0037	2.417e-06	60049.1	0.0062	0.0055	0.2569	145741	0.0136	0.0031	1.451e-05	0.0446	0.0055	8.845e-16	0.0711697	1.68e-05	0.0124	0.0062	0.04672	0.316083	0.0202256	0.0309	0.0042	9.594e-14	0.428698	4.855e-06
rs1443512	12	52628951	HOXC13	C	A	C	0.2662	18286	0.0115	0.0066	0.08319	19678	0.0013	0.0058	0.8179	37964	0.0056	0.0043	0.1938	67513.8	0.0204	0.004	4.567e-07	60856.9	0.0111	0.0057	0.04957	128371	0.0172	0.0033	2.806e-07	0.0394	0.0059	1.677e-11	0.23805	4.929e-07	0.0142	0.006	0.01841	0.22046	0.146425	0.0271	0.0042	1.392e-10	0.0270247	5.403e-07
rs10783615	12	52636040	HOXC12	C	A	G	0.7973	20331.9	-0.0225	0.0079	0.004152	19355.9	0	0.007	0.9951	39762.9	-0.0098	0.0052	0.06014	86826.9	-0.0259	0.0047	3.001e-08	60653.9	-0.0257	0.0069	0.0002045	147481	-0.0257	0.004	8.934e-11	-0.0412	0.0063	7.127e-11	0.705176	4.41e-09	-0.026	0.0073	0.000392	0.00784843	0.0009717	-0.035	0.0049	7.062e-13	0.0122751	1.84e-10
rs2071449	12	52714278	HOXC4-HOXC6	C	A	C	0.3602	17994.8	0.0116	0.006	0.05209	18143.8	0.0026	0.005	0.6031	36138.7	0.0063	0.0038	0.0969	79350.7	0.0055	0.0036	0.1273	52723.8	0.0259	0.0053	1.035e-06	132075	0.0113	0.003	0.000148	0.0247	0.0051	1.321e-06	0.372481	0.0480294	0.0339	0.0059	9.103e-09	0.00114882	5.697e-06	0.0285	0.004	5.643e-13	0.285842	0.00021004
rs4765219	12	123006063	CCDC92	C	A	C	0.3303	20635.5	-0.0068	0.006	0.262	19574.3	-0.0058	0.0052	0.2612	40209.8	-0.0062	0.0039	0.1086	86968.1	-0.0194	0.0035	2.981e-08	60628.4	-0.0065	0.0052	0.2116	147596	-0.0154	0.0029	1.201e-07	-0.0398	0.0047	4.295e-17	0.0635853	1.121e-07	-0.011	0.0055	0.04503	0.922899	0.245787	-0.0274	0.0037	9.904e-14	0.0505494	2.127e-07
rs863750	12	123071397	ZNF664	C	T	C	0.5861	18249	0.0104	0.0061	0.08863	19573	0.0019	0.005	0.7055	37822	0.0052	0.0039	0.1752	69166.9	0.0119	0.0035	0.0006722	59751.9	0.0035	0.005	0.4755	128919	0.009	0.0029	0.001984	0.031	0.0052	2.655e-09	0.827364	0.00072208	0.0106	0.0053	0.0446	0.81804	0.728185	0.0208	0.0037	2.699e-08	0.419311	0.00333066
rs8042543	15	29495555	KLF13	C	T	C	0.2071	20058.7	-0.0066	0.0071	0.3483	19059.6	-0.0097	0.0058	0.09206	39118.3	-0.0082	0.0045	0.06604	84883.4	-0.0139	0.004	0.0005925	58502.5	-0.0172	0.0057	0.002622	143386	-0.0149	0.0033	7.968e-06	-0.0313	0.0059	1.235e-07	0.359803	0.00154943	-0.0236	0.0067	0.0003923	0.348381	0.00260253	-0.0272	0.0045	1.658e-09	0.214979	7.113e-06
rs8030605	15	54291890	RFX7	C	A	G	0.1563	19964.9	0.0119	0.0097	0.2202	18951.8	0.0029	0.0082	0.7272	38916.7	0.0064	0.0062	0.3036	85281.8	0.0181	0.0053	0.0006813	59602.8	0.0241	0.0074	0.001196	144885	0.02	0.0045	7.418e-06	0.0238	0.007	0.0006539	0.566514	0.00138237	0.0211	0.0077	0.006177	0.0510148	0.00467386	0.0218	0.0053	3.566e-05	0.06677	3.015e-05
rs1440372	15	64820205	SMAD6	C	T	C	0.2874	20391.7	-0.0073	0.0066	0.2691	19429.6	-0.0079	0.0054	0.1431	39821.3	-0.0075	0.0042	0.07091	86474.4	-0.0047	0.0037	0.2071	60408.5	-0.0098	0.0053	0.06458	146883	-0.0062	0.0031	0.04687	-0.018	0.0052	0.0004758	0.725394	0.242082	-0.017	0.0058	0.003238	0.798477	0.0620611	-0.0177	0.0039	7.102e-06	0.797015	0.0274775
rs4646404	17	17360924	PEMT	C	A	G	0.3318	20403.9	-0.0018	0.0066	0.7851	19380.8	-0.0071	0.0052	0.1703	39784.7	-0.0049	0.0041	0.2258	86410.6	-0.0026	0.0038	0.4895	60270.7	-0.0047	0.0053	0.3764	146681	-0.0028	0.0031	0.3668	-0.0206	0.0054	0.0001231	0.914462	0.762417	-0.0142	0.006	0.01748	0.74242	0.265713	-0.0181	0.0041	9.123e-06	0.672975	0.325606
rs12608504	19	18250135	JUND	C	A	G	0.3583	18206	0.0071	0.006	0.2381	19459	0.0055	0.005	0.264	37664.9	0.006	0.0038	0.1117	68711.8	0.0071	0.0036	0.04977	60627.8	0.0246	0.0049	5.026e-07	129340	0.0128	0.0029	1.075e-05	0.0149	0.0053	0.005337	1	0.0710076	0.0318	0.0054	4.724e-09	0.00553696	1.837e-06	0.0227	0.0038	3.282e-09	0.141639	1.691e-05
rs4081724	19	38516786	CEBPA	C	A	G	0.1421	18690.9	-0.0144	0.0093	0.1215	18556.8	-0.0087	0.0081	0.2827	37281.7	-0.0108	0.0061	0.07654	82465.7	-0.01	0.0053	0.05686	58133.8	-0.0205	0.0077	0.00775	140599	-0.0128	0.0045	0.003978	-0.0238	0.0069	0.0005767	0.674292	0.0508567	-0.0306	0.0081	0.00017	0.283038	0.0162309	-0.0257	0.0054	2.077e-06	0.785233	0.00365101
rs979012	20	6571374	BMP2	C	T	C	0.3522	20644.7	0.0098	0.0062	0.1152	19703.7	0.0112	0.0053	0.03279	40348.4	0.0108	0.004	0.006231	87173.4	0.0085	0.0035	0.01559	60866.6	0.0158	0.0052	0.00247	148040	0.0104	0.003	0.0004984	0.0208	0.0048	1.787e-05	0.851925	0.0150226	0.0179	0.0055	0.001175	0.528751	0.00106057	0.0201	0.0037	4.663e-08	0.934138	6.418e-05
rs224333	20	33487376	GDF5	C	A	G	0.3938	20042.8	-0.0081	0.0061	0.1822	19179.7	-0.0043	0.0051	0.3941	39222.5	-0.0059	0.0039	0.1288	85638.4	-0.005	0.0035	0.154	60065.6	-0.0136	0.0049	0.005604	145704	-0.0075	0.0029	0.01038	-0.0067	0.0049	0.1726	0.652202	0.149266	-0.0174	0.0056	0.001783	0.18123	0.0148885	-0.011	0.0037	0.003129	0.733819	0.011237
rs6090583	20	44992238	EYA2	C	A	G	0.495	20286	0.0161	0.0059	0.006748	19430.9	0.0109	0.0049	0.02474	39716.9	0.013	0.0038	0.000577	86660.9	0.0123	0.0033	0.0002103	60361.9	0.0113	0.0049	0.02043	147023	0.012	0.0028	2.055e-05	0.024	0.0046	1.611e-07	0.565571	2.324e-05	0.0146	0.0053	0.005615	0.953199	0.0058972	0.0201	0.0035	1.011e-08	0.826798	2.952e-07
rs2294239	22	27779477	ZNRF3-KREMEN1	C	A	G	0.591	18520	0.0074	0.0061	0.2307	19667	0.0077	0.0051	0.1287	38187	0.0074	0.004	0.06305	69194	0.0126	0.0036	0.0004876	60878.9	0.0151	0.0049	0.001934	130073	0.0131	0.003	1.252e-05	0.0242	0.0052	3.451e-06	0.452717	0.00104805	0.0204	0.0053	0.0001021	0.287405	0.00277256	0.0217	0.0038	8.359e-09	0.238951	1.307e-05
rs3805389	4	56177507	NMU	W	A	G	0.2661	18226	-0.0115	0.0063	0.07021	19582	-0.0076	0.0055	0.1626	37808	-0.0093	0.0042	0.02496	67377.8	0.0115	0.0037	0.001937	60108.9	-0.0058	0.0053	0.271	127487	0.0055	0.003	0.06869	0.0245	0.0057	1.651e-05	0.00128337	0.00150916	-0.0119	0.0059	0.04361	0.810633	0.211506	0.0063	0.0041	0.1272	0.00307044	0.0160494
rs3936510	5	55896623	MAP3K1	W	T	G	0.1898	20315.9	0.0066	0.0086	0.4372	19547.9	-0.0087	0.0069	0.2107	39863.8	-0.0024	0.0054	0.6631	86297.8	0.0188	0.0046	4.867e-05	60599.8	0.0136	0.0067	0.04245	146898	0.017	0.0038	9.804e-06	0.0263	0.0059	8.349e-06	0.201259	0.00017581	0.005	0.0069	0.4718	0.018399	0.0575533	0.0186	0.0045	3.643e-05	0.00242136	4.085e-05
rs9687846	5	55897651	MAP3K1	W	A	G	0.1927	20452.9	0.0099	0.0085	0.2417	19615.9	-0.0118	0.0069	0.08923	40068.8	-0.0029	0.0053	0.5858	86858.8	0.0171	0.0045	0.0001699	61166.9	0.012	0.0064	0.06112	148026	0.0153	0.0038	6.838e-05	0.026	0.0058	7.555e-06	0.444436	0.00037139	0.0024	0.0069	0.731	0.0101354	0.0399506	0.0171	0.0045	0.0001445	0.00395728	0.00025988
rs1045241	5	118757185	TNFAIP8-HSD17B4	W	T	C	0.2896	20575.7	-0.018	0.0061	0.00339	19700.6	-0.0024	0.0054	0.6563	40276.2	-0.0092	0.0041	0.02334	86954.3	-0.0121	0.0036	0.0007609	61209.4	0.0039	0.0052	0.4528	148164	-0.0071	0.003	0.0177	-0.0301	0.0051	2.814e-09	0.394228	4.53e-05	0.0089	0.0058	0.1206	0.392856	0.683851	-0.0138	0.0039	0.0003365	0.669458	0.00490204
rs1776897	6	34302989	HMGA1	W	T	G	0.8463	15671	-0.024	0.012	0.04535	17034	0.0063	0.0099	0.5273	32842	-0.0056	0.0076	0.4607	59537	-0.0191	0.0066	0.003753	55162	-0.0089	0.0095	0.3499	114699	-0.0155	0.0054	0.004369	-0.0383	0.0087	1.128e-05	0.714624	0.00205508	-0.0027	0.01	0.7896	0.260013	0.526599	-0.0222	0.0066	0.000837	0.272941	0.0123886
rs1534696	7	26363764	SNX10	W	A	C	0.5684	19468.9	-0.0096	0.0057	0.0947	18280.9	0.0036	0.005	0.4717	37749.8	-0.0021	0.0038	0.5715	82173.8	-0.0136	0.0033	4.147e-05	56838.9	-0.0043	0.005	0.3951	139013	-0.0107	0.0028	0.000135	-0.032	0.005	1.149e-10	0.534575	4.965e-05	0.0026	0.0056	0.6462	0.255976	0.533125	-0.0175	0.0038	3.005e-06	0.0598685	0.00057891
rs7830933	8	23659269	NKX2-6	W	A	G	0.7569	20577.6	0.0043	0.0068	0.5252	19574.4	-0.0054	0.0058	0.3551	40152	-0.0015	0.0044	0.7403	86944.1	0.0202	0.004	3.822e-07	61201.3	-0.0052	0.0056	0.353	148145	0.0114	0.0033	0.0004733	0.0357	0.0053	1.331e-11	0.0392735	2.373e-06	-0.0044	0.0061	0.4721	0.979878	0.421247	0.0177	0.004	1.124e-05	0.0153997	0.00241743
rs7917772	10	104477433	SFXN2	W	A	G	0.6136	20629.5	0.0095	0.0056	0.09361	19572.3	0.0064	0.0051	0.2042	40201.7	0.0076	0.0038	0.04389	86996.8	0.0093	0.0033	0.004918	60659.1	-0.0017	0.0049	0.723	147656	0.0056	0.0028	0.0464	0.0253	0.0046	4.7e-08	0.974894	0.0044716	0.0044	0.0053	0.4104	0.244236	0.428454	0.0161	0.0036	6.635e-06	0.661663	0.0183156
rs2925979	16	80092291	CMIP	W	T	C	0.3065	18218	0.0084	0.0066	0.2072	19463	0.0069	0.0054	0.1989	37681	0.0074	0.0042	0.07376	68707.9	0.0167	0.0038	1.088e-05	59507.9	0.0069	0.0053	0.1877	128216	0.0132	0.0032	3.543e-05	0.0357	0.0055	1.011e-10	0.265109	2.847e-05	0.0012	0.0056	0.8247	1	0.189415	0.0193	0.004	1.649e-06	0.256434	4.276e-05
rs8066985	17	65964940	KCNJ2	W	A	G	0.4857	20611.3	0.0028	0.0054	0.6121	19576.1	0.0091	0.0051	0.07289	40187.4	0.0061	0.0038	0.1071	85301.3	0.013	0.0033	8.895e-05	60657.7	0.0034	0.0048	0.481	145959	0.0099	0.0028	0.0004243	0.0281	0.0045	6.337e-10	0.0991161	0.00037303	0.0127	0.0052	0.01374	0.407962	0.15838	0.0215	0.0034	2.546e-10	0.405705	0.00053189
rs12454712	18	58996864	BCL2	W	T	C	0.6153	13634	0.019	0.0064	0.003198	15049	-0.0067	0.0052	0.194	28683	0.0036	0.0041	0.3819	53417	0.004	0.0037	0.2794	48621	-0.007	0.0056	0.2049	102038	0.0006	0.0031	0.857	0.0304	0.0068	6.685e-06	0.0379981	0.00679814	-0.0033	0.0067	0.624	0.968163	0.199625	0.0138	0.0048	0.004071	0.546538	0.6675
