# Supplementary material for: Genome-wide meta-analysis of 241,258 adults accounting for smoking behaviour identifies novel loci for obesity traits
Source: Nat Commun. 2017 Apr 26;8:14977. doi: 10.1038/ncomms14977 (PMC5414044; doi:10.1038/ncomms14977)
Supplement: Supplementary Data 8 — Look up of novel loci from the current analyses in previous GWAS of BMI, WC, WCadjBMI, WHR, WHRadjBMI, height and three smoking behavior traits (Ever/Never smoker, Current/Not Current Smoker, and Smoking Qantity). [file ncomms14977-s9.xlsx]

## Sheet: Supplementary Data 8
Supplementary Data 8. Look up of novel loci from the current analyses in previous GWAS of BMI, WC, WCadjBMI, WHR, WHRadjBMI, height and three smoking behavior traits (Ever/Never smoker, Current/Not Current Smoker, and Smoking Qantity).
																		BMI			WHRadjBMI			WCadjBMI			WHR			WC			Height			Ever vs. Never Smokers		Current vs. Not Current Smokers		Smoking Quantity
Trait	Marker	Chr	Pos	Gene	Focus	Approach	Analysis Lookup	Novel	A1	A2	N	BadjSMK	SEadjSMK	PadjSMK	Bint	Pint	Pjoint	Beta	P	N	Beta	P	N	Beta	P	N	Beta	P	N	Beta	P	N	Beta	P	N	Beta	P	Beta	P	Beta	P
BMI	rs10929925	2	6155557	SOX11	Primary	1-Adj, 2-Joint	AC	YES	C	A	225067	0.02	0.003	1.1e-09	-0.002	0.82	1.6e-08	0.0157	9.434e-08	333579	0.0029	0.39	218979	0.0062	0.06	240253	0.011	0.00052	221190	0.018	1.2e-07	239009	-0.0013	0.65	252923	0.0494123	0.0148546	-0.0220121	0.352541	0.0187177	0.111353
BMI	rs12629427	3	89145340	EPHA3	Secondary	1-Adj:AW	EW	YES	C	T	137961	0.027	0.005	4.8e-08	-0.003	0.8	2e-07	0.0129	0.004957	171694	0.0025	0.64	116157	0.0044	0.39	126878	0.011	0.029	117897	0.016	0.0017	127883	-0.008	0.021	250940	-0.0302217	0.192381	-0.0375063	0.171081	0.00277878	0.841464
BMI	rs12902602	15	78967401	CHRNB4	Primary	3 - Int	AC	NO	A	G	240135	0.009	0.003	0.0086	0.05	4.1e-11	1.1e-10	0.0075	0.01394	338951	-0.0018	0.59	223972	-0.0041	0.23	245249	0.0025	0.46	226460	0.0032	0.35	244283	-0.0009	0.76	253020	0.0397513	0.0503652	0.0340494	0.156181	0.0714701	1.44629e-09
BMI	rs13069244	3	180441172	CCDC39	Primary	2-Joint	AC	YES	A	G	233776	0.035	0.007	1.2e-07	0.03	0.046	3.5e-08	0.0241	4.766e-05	335956	-0.0069	0.31	222020	-0.0031	0.64	243303	0.01	0.13	224192	0.027	3.5e-05	242023	-0.0088	0.13	253031	0.0275657	0.474062	0.00710736	0.869539	-0.0189205	0.403802
BMI	rs2173039	3	89142175	EPHA3	Secondary	1-Adj:EW	EW	YES	C	G	117942	0.031	0.005	7.3e-09	-0.007	0.57	6.5e-08	0.013	0.004858	171692	0.0024	0.64	116151	0.0044	0.39	126878	0.011	0.03	117895	0.016	0.0016	127888	-0.0079	0.022	250933	-0.0275425	0.234716	-0.0345677	0.207595	0.00579523	0.674938
BMI	rs2481665	1	62594677	INADL	Secondary	1-Adj:EC	EC	YES	T	C	209453	0.019	0.003	3.5e-08	-0.007	0.4	6.7e-08	0.0159	1.903e-07	321790	0.0026	0.46	209766	0.0039	0.26	231028	0.01	0.003	212047	0.015	6.6e-06	231935	-0.0019	0.52	252921	-0.0210647	0.288589	0.0210149	0.375113	-0.000239	0.983637
BMI	rs336396	4	143062811	INPP4B	Primary	3 - Int	AC	YES	T	C	169646	0.007	0.006	0.23	0.069	2.1e-08	1.9e-07	0.0095	0.07853	230181	0.0013	0.84	140451	-0.0032	0.61	151171	0.0068	0.28	142338	0.0083	0.2	151690	0.0007	0.88	247778	0.0244649	0.325314	-0.0270396	0.359026	-0.0292442	0.0498136
BMI	rs6794880	3	84451512	SRRM1P2	Primary	1-Adj	AC	YES	A	G	186968	0.028	0.005	4.3e-08	-0.002	0.85	1.8e-06	0.0161	0.00196	236170	-0.0089	0.14	142700	-0.013	0.032	152024	0.002	0.74	144595	0.012	0.059	153947	-0.001	0.81	253174	0.0232896	0.403691	-0.0100685	0.759681	0.00792183	0.637698
WCadjBMI	rs10269774	7	92253972	CDK6	Primary	1-Adj	AC	YES	A	G	157552	0.023	0.004	2.9e-08	0.001	0.88	1.6e-07	-0.0034	0.3833	236138	-0.0044	0.32	142736	0.02	6.8e-06	153456	-0.0046	0.3	144574	0.0088	0.051	153926	0.061	1.8e-86	253197	0.0250026	0.226999	-0.0149108	0.543237	-0.0119657	0.328335
WCadjBMI	rs1545348	5	34718343	RAI14	Secondary	1-Adj:EM	EM	YES	T	G	77677	0.034	0.006	1.8e-08	0.014	0.32	1.7e-07	-0.0036	0.4401	152815	0.015	0.0089	93082	0.011	0.046	103263	0.011	0.043	94326	0.0046	0.39	104335	-0.0019	0.58	253031	-0.0420132	0.0727227	0.00174546	0.951518	0.0301396	0.0247535
WCadjBMI	rs17396340	1	10286176	KIF1B	Primary	1-Adj, 2-Joint	AC	YES	A	G	206485	0.028	0.005	3e-08	-0.019	0.098	9.1e-10	-0.0053	0.2262	339122	0.0079	0.11	224326	0.02	4.8e-05	245619	0.0037	0.45	226555	0.0057	0.24	244396	0.023	2.6e-07	252105	0.0756426	0.0149509	0.0138175	0.697959	0.00874722	0.628108
WCadjBMI	rs4141488	16	9629067	GRIN2A	Primary	3 - Int	AC	YES	T	C	153892	-0.003	0.004	0.441	0.053	2.68e-08	4.97e-07	0.0062	0.1119	229967	-0.0031	0.49	138296	0.0026	0.56	147618	0.0007	0.88	140695	0.0061	0.18	150046	-0.001	0.75	246940	-0.0102798	0.614628	-0.0062853	0.794209	-0.00707794	0.552029
WCadjBMI	rs4378999	3	51208646	DOCK3	Primary	1-Adj	AC	YES	T	A	156566	0.036	0.007	4.1e-08	-0.001	0.97	4.1e-07	-0.0166	0.0049	234838	0.02	0.0031	142324	0.034	6.7e-07	153043	0.0092	0.18	144245	0.0011	0.87	153597	0.034	6e-13	250094	-0.0624473	0.0553399	0.035343	0.355705	0.0306336	0.105094
WCadjBMI	rs6012558	20	47531286	ARFGEF2	Primary	1-Adj	AC	YES	A	G	208004	0.02	0.004	1.91e-08	0.008	0.33	1.26e-07	-0.0078	0.00911	338618	0.0044	0.19	224021	0.011	0.0014	243901	0.0011	0.75	226436	-0.0007	0.83	244111	0.023	1.1e-14	250902	-0.0196138	0.344487	-0.0271749	0.26572	0.0010087	0.938691
WCadjBMI	rs6076699	20	4566688	PRNP	Secondary	3-Int:EW	EW	YES	A	G	76930	-0.034	0.016	0.035	0.239	1.4e-08	4.8e-08	-0.0173	0.2613	123722	-0.023	0.19	78256	-0.042	0.014	84075	-0.022	0.21	79447	-0.028	0.11	84382	0.0046	0.64	236684	-0.141687	0.0291406	-0.0870408	0.281075	-0.0433192	0.273166
WCadjBMI	rs6470765	8	130736697	GSDMC	Primary	1-Adj	AC	YES	A	C	157450	0.026	0.005	4.8e-08	0.009	0.43	9.5e-07	-0.0051	0.2676	236055	-0.0055	0.29	142630	0.016	0.0021	153349	-0.0073	0.17	144469	0.0021	0.7	153821	0.047	1.4e-38	253054	-0.000836581	0.972143	0.0104862	0.71481	0.0140656	0.326138
WCadjBMI	rs6743226	2	242236972	HDLBP	Primary	1-Adj, 2-Joint	AC	YES	C	T	200666	0.022	0.004	1.2e-10	-0.005	0.55	5.8e-10	-0.001	0.7264	339162	0.01	0.0022	224364	0.015	1.4e-06	245653	0.0056	0.085	226541	0.0052	0.11	244379	0.014	3.5e-06	253212	-0.0337033	0.0944534	0.0111195	0.637349	-0.0033344	0.780823
WCadjBMI	rs7697556	4	73515313	ADAMTS3	Primary	1-Adj, 2-Joint	AC	YES	T	C	206017	0.021	0.004	5.2e-09	-0.022	0.0067	7.6e-10	-0.005	0.08933	338325	0.0005	0.87	224091	0.016	9e-07	245383	-0.0011	0.74	226232	0.0067	0.042	244070	0.03	1e-23	252350	0.00163212	0.934171	-0.00794866	0.735218	-0.00722885	0.538407
WCadjBMI	rs9408815	9	108890521	TMEM38B	Primary	2-Joint	AC	YES	C	G	156427	0.026	0.005	2.3e-08	-0.018	0.085	1.7e-08	-0.0105	0.01242	235920	0.015	0.0024	142168	0.023	2.5e-06	152888	0.0077	0.11	144350	0.0038	0.45	153702	0.026	4.9e-14	248585	0.00655812	0.779498	0.00629378	0.81903	-0.00569476	0.670015
WCadjBMI	rs9409082	9	108901049	TMEM38B	Primary	1-Adj	AC	YES	C	T	157785	0.027	0.005	1.5e-08	-0.012	0.27	4.6e-08	-0.0124	0.00393	235748	0.016	0.0013	142133	0.024	9.6e-07	151459	0.008	0.11	144496	0.0033	0.52	153848	0.028	8.7e-15	252750	0.0108278	0.645341	0.0190598	0.487479	-0.00595292	0.658897
WHRadjBMI	rs1049281	6	31236567	HLA-C	Primary	1-Adj, 2-Joint	AC	YES	C	T	149285	0.025	0.004	2.2e-09	-0.006	0.56	5.3e-09	-0.0071	0.04782	275574	0.018	1.1e-05	176499	0.0045	0.26	191086	0.013	0.0015	178527	-0.0028	0.48	189706	-0.034	8.9e-27	245614	-0.010484	0.617078	0.0205391	0.407163	-0.00812917	0.508883
WHRadjBMI	rs17065323	13	44627788	SMIM2	Secondary	1-Adj:EC	EC	YES	T	C	69968	-0.181	0.032	9.2e-09	0.383	0.0014	3.9e-10	0.003	0.9198	180159	-0.048	0.12	120802	-0.048	0.12	135293	-0.032	0.29	118736	-0.032	0.31	132379	-0.013	0.67	136736	-0.0298345	0.817015	0.0464507	0.74573	0.0184913	0.801939
WHRadjBMI	rs1856293	6	133480940	EYA4	Secondary	2-Joint:EC	EC	YES	A	C	127431	-0.019	0.004	6.5e-06	0.034	0.00054	4.7e-08	-0.0022	0.5521	233912	-0.014	0.0012	142728	0	1	153447	-0.012	0.0043	144563	-0.0012	0.78	153915	0.011	0.0003	253117	-0.0487322	0.0158234	-0.00726437	0.759566	0.00196427	0.867792
WHRadjBMI	rs2001945	8	126477978	TRIB1	Secondary	1-Adj:AW	EW	YES	G	C	103446	0.025	0.005	4.7e-08	-0.004	0.59	0.00013	-0.0061	0.1153	171910	0.016	0.00029	116678	0.0018	0.68	127398	0.013	0.0039	117970	-0.0019	0.66	127956	-0.011	0.00025	252645	0.0226232	0.2476	0.0107952	0.643617	0.0133513	0.250133
WHRadjBMI	rs589428	6	31848220	EHMT2	Secondary	1-Adj:EC	EC	YES	G	T	162918	0.022	0.004	2.8e-08	-0.005	0.35	0.0007	-0.0088	0.007916	314617	0.015	7.2e-05	202669	0.0047	0.2	223893	0.0085	0.019	204877	-0.0053	0.15	224745	-0.029	4.7e-21	251566	0.0317662	0.135772	0.00103679	0.966838	0.0138714	0.263854
WHRadjBMI	rs670752	3	107312980	BBX	Secondary	1-Adj:AW	EW	YES	A	G	107569	0.027	0.005	4.9e-08	0.003	0.68	0.0078	-0.0023	0.5962	171843	0.014	0.0057	116567	0.013	0.008	127295	0.0093	0.052	117944	0.0031	0.51	127937	0.0003	0.92	252979	-0.00270572	0.899365	0.0252282	0.320597	0.00274708	0.827366
